# Supplementary material for: CRISPRi-mediated functional analysis of lung disease-associated loci at non-coding regions
Source: NAR Genom Bioinform. 2020 May 25;2(2):lqaa036. doi: 10.1093/nargab/lqaa036 (PMC7252574; doi:10.1093/nargab/lqaa036)
Supplement: lqaa036_Supplemental_Files [file lqaa036_supplemental_files.zip]

Archive with 2 entries (2 files):
- NARGB Sup figures _041920.pdf
- Stuart_et_al_2020_Supplementary_Tables_(NARGAB-2019-048).xlsx
