# Supplementary material for: CRISPRi-mediated functional analysis of lung disease-associated loci at non-coding regions
Source: NAR Genom Bioinform. 2020 May 25;2(2):lqaa036. doi: 10.1093/nargab/lqaa036 (PMC7252574; doi:10.1093/nargab/lqaa036)
Supplement: lqaa036_Supplemental_Files [file lqaa036_supplemental_files.zip › Stuart_et_al_2020_Supplementary_Tables_(NARGAB-2019-048).xlsx]

## Sheet: Table S1
Supplementary Table S1. eQTL data analyzed by GTEx Portal
Gencode Id	Gene Symbol	Variant Id	SNP Id	P-Value	NES	Tissue
ENSG00000123810.7	B9D2	chr19_41354391_A_G_b38	rs1800469	3e-25	-0.38	Testis
ENSG00000077348.8	EXOSC5	chr19_41354391_A_G_b38	rs1800469	1.4e-09	-0.23	Heart - Left Ventricle
ENSG00000077348.8	EXOSC5	chr19_41354391_A_G_b38	rs1800469	1.4e-08	-0.34	Testis
ENSG00000077348.8	EXOSC5	chr19_41354391_A_G_b38	rs1800469	5.5e-08	-0.11	Muscle - Skeletal
ENSG00000123810.7	B9D2	chr19_41354391_A_G_b38	rs1800469	1.5e-07	-0.21	Nerve - Tibial
ENSG00000142046.14	TMEM91	chr19_41354391_A_G_b38	rs1800469	2.7e-06	-0.092	Cells - Cultured fibroblasts
ENSG00000204978.2	ERICH4	chr19_41354391_A_G_b38	rs1800469	6.6e-06	0.22	Nerve - Tibial
ENSG00000123810.7	B9D2	chr19_41354391_A_G_b38	rs1800469	1.1e-05	-0.16	Adipose - Subcutaneous
ENSG00000105329.9	TGFB1	chr19_41354391_A_G_b38	rs1800469	1.2e-05	0.2	Spleen
ENSG00000123810.7	B9D2	chr19_41354391_A_G_b38	rs1800469	1.5e-05	-0.14	Esophagus - Muscularis
ENSG00000123810.7	B9D2	chr19_41354391_A_G_b38	rs1800469	1.6e-05	-0.15	Artery - Tibial
ENSG00000123810.7	B9D2	chr19_41354391_A_G_b38	rs1800469	2.1e-05	-0.15	Cells - Cultured fibroblasts
ENSG00000142046.14	TMEM91	chr19_41354391_A_G_b38	rs1800469	3.9e-05	-0.13	Heart - Atrial Appendage
ENSG00000204978.2	ERICH4	chr19_41354391_A_G_b38	rs1800469	5.1e-05	0.15	Lung
ENSG00000105329.9	TGFB1	chr19_41354391_A_G_b38	rs1800469	0.00011	0.11	Adipose - Visceral (Omentum)
Gencode Id	Gene Symbol	Variant Id	SNP Id	P-Value	NES	Tissue
ENSG00000117983.17	MUC5B	chr11_1219991_G_T_b38	rs35705950	6.7e-16	0.55	Lung
Gencode Id	Gene Symbol	Variant Id	SNP Id	P-Value	NES	Tissue
ENSG00000123810.7	B9D2	chr19_41363851_C_T_b38	rs2241712	1.9e-25	-0.38	Testis
ENSG00000077348.8	EXOSC5	chr19_41363851_C_T_b38	rs2241712	1.3e-09	-0.23	Heart - Left Ventricle
ENSG00000077348.8	EXOSC5	chr19_41363851_C_T_b38	rs2241712	4.5e-09	-0.35	Testis
ENSG00000077348.8	EXOSC5	chr19_41363851_C_T_b38	rs2241712	6.9e-09	-0.12	Muscle - Skeletal
ENSG00000123810.7	B9D2	chr19_41363851_C_T_b38	rs2241712	4.5e-07	-0.2	Nerve - Tibial
ENSG00000204978.2	ERICH4	chr19_41363851_C_T_b38	rs2241712	3.6e-06	0.23	Nerve - Tibial
ENSG00000142046.14	TMEM91	chr19_41363851_C_T_b38	rs2241712	1e-05	-0.087	Cells - Cultured fibroblasts
ENSG00000123810.7	B9D2	chr19_41363851_C_T_b38	rs2241712	1.5e-05	-0.16	Adipose - Subcutaneous
ENSG00000204978.2	ERICH4	chr19_41363851_C_T_b38	rs2241712	1.5e-05	0.16	Lung
ENSG00000142046.14	TMEM91	chr19_41363851_C_T_b38	rs2241712	2.2e-05	-0.14	Heart - Atrial Appendage
ENSG00000123810.7	B9D2	chr19_41363851_C_T_b38	rs2241712	2.3e-05	-0.15	Cells - Cultured fibroblasts
ENSG00000105329.9	TGFB1	chr19_41363851_C_T_b38	rs2241712	3.2e-05	0.2	Spleen
ENSG00000177191.2	B3GNT8	chr19_41363851_C_T_b38	rs2241712	3.9e-05	-0.42	Brain - Cerebellar Hemisphere
ENSG00000123810.7	B9D2	chr19_41363851_C_T_b38	rs2241712	5.9e-05	-0.13	Esophagus - Muscularis
ENSG00000077348.8	EXOSC5	chr19_41363851_C_T_b38	rs2241712	6.3e-05	-0.21	Brain - Cerebellar Hemisphere
ENSG00000123810.7	B9D2	chr19_41363851_C_T_b38	rs2241712	0.00015	-0.13	Artery - Tibial
Gencode Id	Gene Symbol	Variant Id	SNP Id	P-Value	NES	Tissue
ENSG00000073605.18	GSDMB	chr17_39765489_C_T_b38	rs907091	1.1e-69	0.32	Whole Blood
ENSG00000172057.9	ORMDL3	chr17_39765489_C_T_b38	rs907091	1.9e-51	0.37	Whole Blood
ENSG00000073605.18	GSDMB	chr17_39765489_C_T_b38	rs907091	4.4e-34	0.54	Spleen
ENSG00000172057.9	ORMDL3	chr17_39765489_C_T_b38	rs907091	3.7e-32	0.7	Spleen
ENSG00000172057.9	ORMDL3	chr17_39765489_C_T_b38	rs907091	2.8e-23	0.76	Cells - EBV-transformed lymphocytes
ENSG00000172057.9	ORMDL3	chr17_39765489_C_T_b38	rs907091	3.2e-22	0.25	Lung
ENSG00000073605.18	GSDMB	chr17_39765489_C_T_b38	rs907091	8.2e-22	0.21	Lung
ENSG00000167914.11	GSDMA	chr17_39765489_C_T_b38	rs907091	2.7e-19	-0.47	Adipose - Subcutaneous
ENSG00000186075.12	ZPBP2	chr17_39765489_C_T_b38	rs907091	8e-19	0.2	Testis
ENSG00000161395.13	PGAP3	chr17_39765489_C_T_b38	rs907091	4.5e-16	0.2	Thyroid
ENSG00000172057.9	ORMDL3	chr17_39765489_C_T_b38	rs907091	2.1e-15	0.19	Cells - Cultured fibroblasts
ENSG00000167914.11	GSDMA	chr17_39765489_C_T_b38	rs907091	4.3e-14	-0.42	Adipose - Visceral (Omentum)
ENSG00000167914.11	GSDMA	chr17_39765489_C_T_b38	rs907091	5.9e-14	-0.41	Artery - Aorta
ENSG00000073605.18	GSDMB	chr17_39765489_C_T_b38	rs907091	9.1e-14	0.17	Colon - Transverse
ENSG00000167914.11	GSDMA	chr17_39765489_C_T_b38	rs907091	2.7e-13	-0.42	Esophagus - Muscularis
ENSG00000172057.9	ORMDL3	chr17_39765489_C_T_b38	rs907091	3.5e-13	0.19	Skin - Sun Exposed (Lower leg)
ENSG00000167914.11	GSDMA	chr17_39765489_C_T_b38	rs907091	4.2e-13	-0.38	Lung
ENSG00000167914.11	GSDMA	chr17_39765489_C_T_b38	rs907091	7.2e-13	-0.39	Nerve - Tibial
ENSG00000161395.13	PGAP3	chr17_39765489_C_T_b38	rs907091	7.3e-13	0.22	Heart - Left Ventricle
ENSG00000161405.16	IKZF3	chr17_39765489_C_T_b38	rs907091	8.6e-13	-0.091	Whole Blood
ENSG00000264968.1	RP11-387H17.4	chr17_39765489_C_T_b38	rs907091	2e-12	-0.29	Muscle - Skeletal
ENSG00000264968.1	RP11-387H17.4	chr17_39765489_C_T_b38	rs907091	2.6e-12	-0.38	Nerve - Tibial
ENSG00000167914.11	GSDMA	chr17_39765489_C_T_b38	rs907091	3.2e-12	-0.35	Artery - Tibial
ENSG00000264968.1	RP11-387H17.4	chr17_39765489_C_T_b38	rs907091	3.7e-12	-0.28	Adipose - Subcutaneous
ENSG00000161395.13	PGAP3	chr17_39765489_C_T_b38	rs907091	8.5e-12	0.24	Heart - Atrial Appendage
ENSG00000167914.11	GSDMA	chr17_39765489_C_T_b38	rs907091	1.6e-11	-0.33	Thyroid
ENSG00000167914.11	GSDMA	chr17_39765489_C_T_b38	rs907091	2.7e-11	-0.32	Muscle - Skeletal
ENSG00000161395.13	PGAP3	chr17_39765489_C_T_b38	rs907091	5.4e-11	0.14	Lung
ENSG00000161395.13	PGAP3	chr17_39765489_C_T_b38	rs907091	7.8e-11	0.24	Pancreas
ENSG00000073605.18	GSDMB	chr17_39765489_C_T_b38	rs907091	1.2e-10	0.23	Small Intestine - Terminal Ileum
ENSG00000172057.9	ORMDL3	chr17_39765489_C_T_b38	rs907091	2e-10	0.16	Esophagus - Mucosa
ENSG00000073605.18	GSDMB	chr17_39765489_C_T_b38	rs907091	2.4e-10	0.44	Cells - EBV-transformed lymphocytes
ENSG00000264968.1	RP11-387H17.4	chr17_39765489_C_T_b38	rs907091	2.9e-10	-0.29	Artery - Tibial
ENSG00000161395.13	PGAP3	chr17_39765489_C_T_b38	rs907091	3.9e-10	0.39	Pituitary
ENSG00000073605.18	GSDMB	chr17_39765489_C_T_b38	rs907091	7.8e-10	0.13	Stomach
ENSG00000172057.9	ORMDL3	chr17_39765489_C_T_b38	rs907091	8.4e-10	0.35	Small Intestine - Terminal Ileum
ENSG00000167914.11	GSDMA	chr17_39765489_C_T_b38	rs907091	3.3e-09	-0.37	Breast - Mammary Tissue
ENSG00000161395.13	PGAP3	chr17_39765489_C_T_b38	rs907091	3.4e-09	0.12	Muscle - Skeletal
ENSG00000264968.1	RP11-387H17.4	chr17_39765489_C_T_b38	rs907091	3.8e-09	-0.37	Esophagus - Gastroesophageal Junction
ENSG00000161395.13	PGAP3	chr17_39765489_C_T_b38	rs907091	4.3e-09	0.12	Colon - Transverse
ENSG00000161395.13	PGAP3	chr17_39765489_C_T_b38	rs907091	4.6e-09	0.15	Nerve - Tibial
ENSG00000161395.13	PGAP3	chr17_39765489_C_T_b38	rs907091	4.9e-09	0.16	Stomach
ENSG00000167914.11	GSDMA	chr17_39765489_C_T_b38	rs907091	8.7e-09	-0.45	Adrenal Gland
ENSG00000167914.11	GSDMA	chr17_39765489_C_T_b38	rs907091	1.1e-08	-0.36	Colon - Transverse
ENSG00000264968.1	RP11-387H17.4	chr17_39765489_C_T_b38	rs907091	1.3e-08	-0.27	Adipose - Visceral (Omentum)
ENSG00000161395.13	PGAP3	chr17_39765489_C_T_b38	rs907091	1.4e-08	0.13	Esophagus - Muscularis
ENSG00000161395.13	PGAP3	chr17_39765489_C_T_b38	rs907091	1.5e-08	0.13	Skin - Sun Exposed (Lower leg)
ENSG00000264968.1	RP11-387H17.4	chr17_39765489_C_T_b38	rs907091	1.7e-08	-0.27	Thyroid
ENSG00000172057.9	ORMDL3	chr17_39765489_C_T_b38	rs907091	2.5e-08	0.19	Esophagus - Muscularis
ENSG00000167914.11	GSDMA	chr17_39765489_C_T_b38	rs907091	2.6e-08	-0.38	Colon - Sigmoid
ENSG00000161395.13	PGAP3	chr17_39765489_C_T_b38	rs907091	4e-08	0.11	Skin - Not Sun Exposed (Suprapubic)
ENSG00000073605.18	GSDMB	chr17_39765489_C_T_b38	rs907091	1e-07	0.13	Skin - Sun Exposed (Lower leg)
ENSG00000167914.11	GSDMA	chr17_39765489_C_T_b38	rs907091	1.2e-07	-0.072	Skin - Sun Exposed (Lower leg)
ENSG00000108344.14	PSMD3	chr17_39765489_C_T_b38	rs907091	1.8e-07	0.057	Cells - Cultured fibroblasts
ENSG00000167914.11	GSDMA	chr17_39765489_C_T_b38	rs907091	2e-07	-0.35	Esophagus - Gastroesophageal Junction
ENSG00000131771.13	PPP1R1B	chr17_39765489_C_T_b38	rs907091	2.4e-07	0.29	Heart - Atrial Appendage
ENSG00000131748.15	STARD3	chr17_39765489_C_T_b38	rs907091	2.7e-07	0.18	Cells - Cultured fibroblasts
ENSG00000172057.9	ORMDL3	chr17_39765489_C_T_b38	rs907091	2.7e-07	0.14	Thyroid
ENSG00000161395.13	PGAP3	chr17_39765489_C_T_b38	rs907091	2.9e-07	0.16	Small Intestine - Terminal Ileum
ENSG00000167914.11	GSDMA	chr17_39765489_C_T_b38	rs907091	3.1e-07	-0.33	Heart - Left Ventricle
ENSG00000073605.18	GSDMB	chr17_39765489_C_T_b38	rs907091	4.1e-07	0.097	Cells - Cultured fibroblasts
ENSG00000264968.1	RP11-387H17.4	chr17_39765489_C_T_b38	rs907091	4.5e-07	-0.24	Breast - Mammary Tissue
ENSG00000167914.11	GSDMA	chr17_39765489_C_T_b38	rs907091	4.8e-07	-0.47	Artery - Coronary
ENSG00000167914.11	GSDMA	chr17_39765489_C_T_b38	rs907091	4.9e-07	0.28	Cells - Cultured fibroblasts
ENSG00000141744.3	PNMT	chr17_39765489_C_T_b38	rs907091	5.3e-07	0.14	Heart - Atrial Appendage
ENSG00000167914.11	GSDMA	chr17_39765489_C_T_b38	rs907091	5.7e-07	-0.37	Stomach
ENSG00000008838.19	MED24	chr17_39765489_C_T_b38	rs907091	1e-06	-0.18	Artery - Tibial
ENSG00000161395.13	PGAP3	chr17_39765489_C_T_b38	rs907091	1.9e-06	0.24	Adrenal Gland
ENSG00000073605.18	GSDMB	chr17_39765489_C_T_b38	rs907091	2.2e-06	0.11	Artery - Tibial
ENSG00000172057.9	ORMDL3	chr17_39765489_C_T_b38	rs907091	2.4e-06	0.21	Adrenal Gland
ENSG00000172057.9	ORMDL3	chr17_39765489_C_T_b38	rs907091	2.6e-06	0.25	Brain - Frontal Cortex (BA9)
ENSG00000073605.18	GSDMB	chr17_39765489_C_T_b38	rs907091	3e-06	0.11	Esophagus - Mucosa
ENSG00000161395.13	PGAP3	chr17_39765489_C_T_b38	rs907091	3.8e-06	0.19	Liver
ENSG00000167914.11	GSDMA	chr17_39765489_C_T_b38	rs907091	4.3e-06	-0.29	Heart - Atrial Appendage
ENSG00000141736.13	ERBB2	chr17_39765489_C_T_b38	rs907091	4.5e-06	0.09	Skin - Not Sun Exposed (Suprapubic)
ENSG00000161395.13	PGAP3	chr17_39765489_C_T_b38	rs907091	5.1e-06	0.14	Artery - Aorta
ENSG00000008838.19	MED24	chr17_39765489_C_T_b38	rs907091	7.6e-06	0.27	Brain - Frontal Cortex (BA9)
ENSG00000141736.13	ERBB2	chr17_39765489_C_T_b38	rs907091	8.5e-06	0.12	Heart - Atrial Appendage
ENSG00000161395.13	PGAP3	chr17_39765489_C_T_b38	rs907091	1.2e-05	0.14	Adipose - Visceral (Omentum)
ENSG00000173991.5	TCAP	chr17_39765489_C_T_b38	rs907091	1.3e-05	0.068	Muscle - Skeletal
ENSG00000172057.9	ORMDL3	chr17_39765489_C_T_b38	rs907091	1.5e-05	0.29	Ovary
ENSG00000172057.9	ORMDL3	chr17_39765489_C_T_b38	rs907091	1.5e-05	0.12	Skin - Not Sun Exposed (Suprapubic)
ENSG00000073605.18	GSDMB	chr17_39765489_C_T_b38	rs907091	1.7e-05	0.18	Brain - Cortex
ENSG00000108306.11	FBXL20	chr17_39765489_C_T_b38	rs907091	2e-05	-0.11	Thyroid
ENSG00000172057.9	ORMDL3	chr17_39765489_C_T_b38	rs907091	2.1e-05	0.12	Artery - Tibial
ENSG00000161395.13	PGAP3	chr17_39765489_C_T_b38	rs907091	2.1e-05	0.17	Prostate
ENSG00000073605.18	GSDMB	chr17_39765489_C_T_b38	rs907091	2.8e-05	0.17	Adrenal Gland
ENSG00000108349.16	CASC3	chr17_39765489_C_T_b38	rs907091	2.9e-05	0.13	Adipose - Subcutaneous
ENSG00000161395.13	PGAP3	chr17_39765489_C_T_b38	rs907091	3.3e-05	0.12	Esophagus - Gastroesophageal Junction
ENSG00000161395.13	PGAP3	chr17_39765489_C_T_b38	rs907091	3.7e-05	0.096	Breast - Mammary Tissue
ENSG00000008838.19	MED24	chr17_39765489_C_T_b38	rs907091	3.7e-05	0.11	Muscle - Skeletal
ENSG00000008838.19	MED24	chr17_39765489_C_T_b38	rs907091	3.8e-05	-0.2	Artery - Aorta
ENSG00000141744.3	PNMT	chr17_39765489_C_T_b38	rs907091	3.9e-05	0.11	Adipose - Visceral (Omentum)
ENSG00000188895.11	MSL1	chr17_39765489_C_T_b38	rs907091	3.9e-05	-0.11	Lung
ENSG00000108306.11	FBXL20	chr17_39765489_C_T_b38	rs907091	4.1e-05	-0.14	Colon - Transverse
ENSG00000264968.1	RP11-387H17.4	chr17_39765489_C_T_b38	rs907091	4.6e-05	-0.32	Artery - Coronary
ENSG00000172057.9	ORMDL3	chr17_39765489_C_T_b38	rs907091	5.2e-05	0.14	Artery - Aorta
ENSG00000141736.13	ERBB2	chr17_39765489_C_T_b38	rs907091	5.4e-05	0.061	Skin - Sun Exposed (Lower leg)
ENSG00000008838.19	MED24	chr17_39765489_C_T_b38	rs907091	6e-05	-0.16	Adipose - Subcutaneous
ENSG00000186075.12	ZPBP2	chr17_39765489_C_T_b38	rs907091	7.2e-05	-0.32	Spleen
ENSG00000264968.1	RP11-387H17.4	chr17_39765489_C_T_b38	rs907091	7.6e-05	-0.22	Skin - Sun Exposed (Lower leg)
ENSG00000214546.3	AC087491.2	chr17_39765489_C_T_b38	rs907091	8.4e-05	-0.19	Skin - Not Sun Exposed (Suprapubic)
ENSG00000264968.1	RP11-387H17.4	chr17_39765489_C_T_b38	rs907091	0.00011	-0.23	Colon - Sigmoid
ENSG00000264968.1	RP11-387H17.4	chr17_39765489_C_T_b38	rs907091	0.00011	-0.22	Esophagus - Mucosa
ENSG00000141736.13	ERBB2	chr17_39765489_C_T_b38	rs907091	0.00013	0.095	Nerve - Tibial
ENSG00000264968.1	RP11-387H17.4	chr17_39765489_C_T_b38	rs907091	0.00015	-0.19	Artery - Aorta
ENSG00000008838.19	MED24	chr17_39765489_C_T_b38	rs907091	0.00021	-0.14	Nerve - Tibial
ENSG00000073605.18	GSDMB	chr17_39765489_C_T_b38	rs907091	0.00025	0.076	Thyroid
Gencode Id	Gene Symbol	Variant Id	SNP Id	P-Value	NES	Tissue
ENSG00000073605.18	GSDMB	chr17_39820216_C_T_b38	rs9303277	5.7e-75	-0.33	Whole Blood
ENSG00000172057.9	ORMDL3	chr17_39820216_C_T_b38	rs9303277	5.6e-54	-0.38	Whole Blood
ENSG00000073605.18	GSDMB	chr17_39820216_C_T_b38	rs9303277	5.4e-37	-0.56	Spleen
ENSG00000172057.9	ORMDL3	chr17_39820216_C_T_b38	rs9303277	2.3e-32	-0.7	Spleen
ENSG00000172057.9	ORMDL3	chr17_39820216_C_T_b38	rs9303277	1.5e-26	-0.79	Cells - EBV-transformed lymphocytes
ENSG00000172057.9	ORMDL3	chr17_39820216_C_T_b38	rs9303277	8.1e-22	-0.24	Lung
ENSG00000073605.18	GSDMB	chr17_39820216_C_T_b38	rs9303277	1.3e-21	-0.21	Lung
ENSG00000167914.11	GSDMA	chr17_39820216_C_T_b38	rs9303277	2.1e-19	0.47	Adipose - Subcutaneous
ENSG00000172057.9	ORMDL3	chr17_39820216_C_T_b38	rs9303277	9.5e-17	-0.2	Cells - Cultured fibroblasts
ENSG00000161395.13	PGAP3	chr17_39820216_C_T_b38	rs9303277	2.1e-16	-0.2	Thyroid
ENSG00000186075.12	ZPBP2	chr17_39820216_C_T_b38	rs9303277	3.1e-16	-0.18	Testis
ENSG00000073605.18	GSDMB	chr17_39820216_C_T_b38	rs9303277	2.3e-14	-0.17	Colon - Transverse
ENSG00000172057.9	ORMDL3	chr17_39820216_C_T_b38	rs9303277	9.2e-14	-0.2	Skin - Sun Exposed (Lower leg)
ENSG00000167914.11	GSDMA	chr17_39820216_C_T_b38	rs9303277	1e-13	0.41	Artery - Aorta
ENSG00000167914.11	GSDMA	chr17_39820216_C_T_b38	rs9303277	1.6e-13	0.42	Esophagus - Muscularis
ENSG00000167914.11	GSDMA	chr17_39820216_C_T_b38	rs9303277	2.2e-13	0.41	Adipose - Visceral (Omentum)
ENSG00000264968.1	RP11-387H17.4	chr17_39820216_C_T_b38	rs9303277	6.9e-13	0.28	Adipose - Subcutaneous
ENSG00000167914.11	GSDMA	chr17_39820216_C_T_b38	rs9303277	7.3e-13	0.38	Lung
ENSG00000264968.1	RP11-387H17.4	chr17_39820216_C_T_b38	rs9303277	9.1e-13	0.29	Muscle - Skeletal
ENSG00000167914.11	GSDMA	chr17_39820216_C_T_b38	rs9303277	1.1e-12	0.39	Nerve - Tibial
ENSG00000161395.13	PGAP3	chr17_39820216_C_T_b38	rs9303277	1.3e-12	-0.22	Heart - Left Ventricle
ENSG00000161405.16	IKZF3	chr17_39820216_C_T_b38	rs9303277	2e-12	0.09	Whole Blood
ENSG00000167914.11	GSDMA	chr17_39820216_C_T_b38	rs9303277	1.2e-11	0.34	Artery - Tibial
ENSG00000073605.18	GSDMB	chr17_39820216_C_T_b38	rs9303277	1.5e-11	-0.46	Cells - EBV-transformed lymphocytes
ENSG00000167914.11	GSDMA	chr17_39820216_C_T_b38	rs9303277	2.2e-11	0.32	Thyroid
ENSG00000161395.13	PGAP3	chr17_39820216_C_T_b38	rs9303277	2.5e-11	-0.23	Heart - Atrial Appendage
ENSG00000264968.1	RP11-387H17.4	chr17_39820216_C_T_b38	rs9303277	3.8e-11	0.36	Nerve - Tibial
ENSG00000073605.18	GSDMB	chr17_39820216_C_T_b38	rs9303277	4.2e-11	-0.24	Small Intestine - Terminal Ileum
ENSG00000167914.11	GSDMA	chr17_39820216_C_T_b38	rs9303277	4.6e-11	0.32	Muscle - Skeletal
ENSG00000073605.18	GSDMB	chr17_39820216_C_T_b38	rs9303277	1.3e-10	-0.13	Stomach
ENSG00000161395.13	PGAP3	chr17_39820216_C_T_b38	rs9303277	1.8e-10	-0.4	Pituitary
ENSG00000172057.9	ORMDL3	chr17_39820216_C_T_b38	rs9303277	4.1e-10	-0.35	Small Intestine - Terminal Ileum
ENSG00000161395.13	PGAP3	chr17_39820216_C_T_b38	rs9303277	5.7e-10	-0.13	Lung
ENSG00000161395.13	PGAP3	chr17_39820216_C_T_b38	rs9303277	9.9e-10	-0.22	Pancreas
ENSG00000172057.9	ORMDL3	chr17_39820216_C_T_b38	rs9303277	2.2e-09	-0.16	Esophagus - Mucosa
ENSG00000264968.1	RP11-387H17.4	chr17_39820216_C_T_b38	rs9303277	3.5e-09	0.27	Artery - Tibial
ENSG00000161395.13	PGAP3	chr17_39820216_C_T_b38	rs9303277	3.9e-09	-0.12	Colon - Transverse
ENSG00000167914.11	GSDMA	chr17_39820216_C_T_b38	rs9303277	3.9e-09	0.37	Breast - Mammary Tissue
ENSG00000161395.13	PGAP3	chr17_39820216_C_T_b38	rs9303277	7.6e-09	-0.15	Nerve - Tibial
ENSG00000161395.13	PGAP3	chr17_39820216_C_T_b38	rs9303277	7.7e-09	-0.16	Stomach
ENSG00000264968.1	RP11-387H17.4	chr17_39820216_C_T_b38	rs9303277	1e-08	0.27	Adipose - Visceral (Omentum)
ENSG00000161395.13	PGAP3	chr17_39820216_C_T_b38	rs9303277	1.2e-08	-0.13	Esophagus - Muscularis
ENSG00000161395.13	PGAP3	chr17_39820216_C_T_b38	rs9303277	1.2e-08	-0.12	Muscle - Skeletal
ENSG00000264968.1	RP11-387H17.4	chr17_39820216_C_T_b38	rs9303277	1.4e-08	0.36	Esophagus - Gastroesophageal Junction
ENSG00000073605.18	GSDMB	chr17_39820216_C_T_b38	rs9303277	1.8e-08	-0.13	Skin - Sun Exposed (Lower leg)
ENSG00000161395.13	PGAP3	chr17_39820216_C_T_b38	rs9303277	1.9e-08	-0.12	Skin - Not Sun Exposed (Suprapubic)
ENSG00000167914.11	GSDMA	chr17_39820216_C_T_b38	rs9303277	2.8e-08	0.36	Colon - Transverse
ENSG00000161395.13	PGAP3	chr17_39820216_C_T_b38	rs9303277	3.1e-08	-0.12	Skin - Sun Exposed (Lower leg)
ENSG00000108344.14	PSMD3	chr17_39820216_C_T_b38	rs9303277	3.2e-08	-0.061	Cells - Cultured fibroblasts
ENSG00000073605.18	GSDMB	chr17_39820216_C_T_b38	rs9303277	3.3e-08	-0.11	Cells - Cultured fibroblasts
ENSG00000172057.9	ORMDL3	chr17_39820216_C_T_b38	rs9303277	3.9e-08	-0.19	Esophagus - Muscularis
ENSG00000167914.11	GSDMA	chr17_39820216_C_T_b38	rs9303277	4.1e-08	0.37	Colon - Sigmoid
ENSG00000264968.1	RP11-387H17.4	chr17_39820216_C_T_b38	rs9303277	4.1e-08	0.26	Thyroid
ENSG00000131771.13	PPP1R1B	chr17_39820216_C_T_b38	rs9303277	9.2e-08	-0.3	Heart - Atrial Appendage
ENSG00000167914.11	GSDMA	chr17_39820216_C_T_b38	rs9303277	1.1e-07	-0.3	Cells - Cultured fibroblasts
ENSG00000167914.11	GSDMA	chr17_39820216_C_T_b38	rs9303277	1.1e-07	0.41	Adrenal Gland
ENSG00000167914.11	GSDMA	chr17_39820216_C_T_b38	rs9303277	1.9e-07	0.35	Esophagus - Gastroesophageal Junction
ENSG00000073605.18	GSDMB	chr17_39820216_C_T_b38	rs9303277	3e-07	-0.12	Artery - Tibial
ENSG00000131748.15	STARD3	chr17_39820216_C_T_b38	rs9303277	3.7e-07	-0.18	Cells - Cultured fibroblasts
ENSG00000161395.13	PGAP3	chr17_39820216_C_T_b38	rs9303277	4.4e-07	-0.16	Small Intestine - Terminal Ileum
ENSG00000167914.11	GSDMA	chr17_39820216_C_T_b38	rs9303277	5.9e-07	0.37	Stomach
ENSG00000167914.11	GSDMA	chr17_39820216_C_T_b38	rs9303277	6.3e-07	0.068	Skin - Sun Exposed (Lower leg)
ENSG00000172057.9	ORMDL3	chr17_39820216_C_T_b38	rs9303277	9.8e-07	-0.22	Adrenal Gland
ENSG00000167914.11	GSDMA	chr17_39820216_C_T_b38	rs9303277	1e-06	0.45	Artery - Coronary
ENSG00000167914.11	GSDMA	chr17_39820216_C_T_b38	rs9303277	1.3e-06	0.32	Heart - Left Ventricle
ENSG00000264968.1	RP11-387H17.4	chr17_39820216_C_T_b38	rs9303277	1.3e-06	0.23	Breast - Mammary Tissue
ENSG00000141744.3	PNMT	chr17_39820216_C_T_b38	rs9303277	1.7e-06	-0.14	Heart - Atrial Appendage
ENSG00000008838.19	MED24	chr17_39820216_C_T_b38	rs9303277	1.9e-06	0.18	Artery - Tibial
ENSG00000172057.9	ORMDL3	chr17_39820216_C_T_b38	rs9303277	2e-06	-0.13	Thyroid
ENSG00000172057.9	ORMDL3	chr17_39820216_C_T_b38	rs9303277	3.7e-06	-0.24	Brain - Frontal Cortex (BA9)
ENSG00000172057.9	ORMDL3	chr17_39820216_C_T_b38	rs9303277	4.1e-06	-0.13	Skin - Not Sun Exposed (Suprapubic)
ENSG00000161395.13	PGAP3	chr17_39820216_C_T_b38	rs9303277	5e-06	-0.14	Artery - Aorta
ENSG00000161395.13	PGAP3	chr17_39820216_C_T_b38	rs9303277	6.4e-06	-0.18	Liver
ENSG00000161395.13	PGAP3	chr17_39820216_C_T_b38	rs9303277	6.5e-06	-0.23	Adrenal Gland
ENSG00000173991.5	TCAP	chr17_39820216_C_T_b38	rs9303277	7.6e-06	-0.07	Muscle - Skeletal
ENSG00000108306.11	FBXL20	chr17_39820216_C_T_b38	rs9303277	8.5e-06	0.11	Thyroid
ENSG00000172057.9	ORMDL3	chr17_39820216_C_T_b38	rs9303277	8.9e-06	-0.12	Artery - Tibial
ENSG00000141736.13	ERBB2	chr17_39820216_C_T_b38	rs9303277	9.1e-06	-0.087	Skin - Not Sun Exposed (Suprapubic)
ENSG00000008838.19	MED24	chr17_39820216_C_T_b38	rs9303277	9.6e-06	-0.26	Brain - Frontal Cortex (BA9)
ENSG00000161395.13	PGAP3	chr17_39820216_C_T_b38	rs9303277	9.9e-06	-0.14	Adipose - Visceral (Omentum)
ENSG00000167914.11	GSDMA	chr17_39820216_C_T_b38	rs9303277	1.6e-05	0.27	Heart - Atrial Appendage
ENSG00000073605.18	GSDMB	chr17_39820216_C_T_b38	rs9303277	1.8e-05	-0.21	Ovary
ENSG00000141736.13	ERBB2	chr17_39820216_C_T_b38	rs9303277	1.8e-05	-0.065	Skin - Sun Exposed (Lower leg)
ENSG00000161395.13	PGAP3	chr17_39820216_C_T_b38	rs9303277	2e-05	-0.1	Breast - Mammary Tissue
ENSG00000141744.3	PNMT	chr17_39820216_C_T_b38	rs9303277	2e-05	-0.12	Adipose - Visceral (Omentum)
ENSG00000073605.18	GSDMB	chr17_39820216_C_T_b38	rs9303277	2e-05	-0.1	Esophagus - Mucosa
ENSG00000073605.18	GSDMB	chr17_39820216_C_T_b38	rs9303277	2e-05	-0.18	Brain - Cortex
ENSG00000073605.18	GSDMB	chr17_39820216_C_T_b38	rs9303277	2.1e-05	-0.17	Adrenal Gland
ENSG00000108306.11	FBXL20	chr17_39820216_C_T_b38	rs9303277	3.5e-05	0.14	Colon - Transverse
ENSG00000141736.13	ERBB2	chr17_39820216_C_T_b38	rs9303277	3.5e-05	-0.12	Heart - Atrial Appendage
ENSG00000214546.3	AC087491.2	chr17_39820216_C_T_b38	rs9303277	3.7e-05	0.19	Skin - Not Sun Exposed (Suprapubic)
ENSG00000188895.11	MSL1	chr17_39820216_C_T_b38	rs9303277	3.8e-05	0.11	Lung
ENSG00000008838.19	MED24	chr17_39820216_C_T_b38	rs9303277	3.9e-05	0.2	Artery - Aorta
ENSG00000172057.9	ORMDL3	chr17_39820216_C_T_b38	rs9303277	4e-05	-0.15	Artery - Aorta
ENSG00000264968.1	RP11-387H17.4	chr17_39820216_C_T_b38	rs9303277	4.3e-05	0.32	Artery - Coronary
ENSG00000161395.13	PGAP3	chr17_39820216_C_T_b38	rs9303277	4.6e-05	-0.16	Prostate
ENSG00000141744.3	PNMT	chr17_39820216_C_T_b38	rs9303277	4.7e-05	-0.091	Lung
ENSG00000141738.13	GRB7	chr17_39820216_C_T_b38	rs9303277	5.4e-05	-0.092	Thyroid
ENSG00000188895.11	MSL1	chr17_39820216_C_T_b38	rs9303277	7.4e-05	0.23	Pancreas
ENSG00000108349.16	CASC3	chr17_39820216_C_T_b38	rs9303277	8e-05	-0.12	Adipose - Subcutaneous
ENSG00000008838.19	MED24	chr17_39820216_C_T_b38	rs9303277	8.6e-05	-0.1	Muscle - Skeletal
ENSG00000008838.19	MED24	chr17_39820216_C_T_b38	rs9303277	8.7e-05	0.15	Adipose - Subcutaneous
ENSG00000161395.13	PGAP3	chr17_39820216_C_T_b38	rs9303277	8.9e-05	-0.11	Esophagus - Gastroesophageal Junction
ENSG00000141744.3	PNMT	chr17_39820216_C_T_b38	rs9303277	9e-05	-0.14	Heart - Left Ventricle
ENSG00000264968.1	RP11-387H17.4	chr17_39820216_C_T_b38	rs9303277	0.00024	0.2	Skin - Sun Exposed (Lower leg)
ENSG00000141736.13	ERBB2	chr17_39820216_C_T_b38	rs9303277	0.00025	-0.091	Nerve - Tibial
Gencode Id	Gene Symbol	Variant Id	SNP Id	P-Value	NES	Tissue
ENSG00000073605.18	GSDMB	chr17_39872867_C_G_b38	rs12936231	2.1e-81	-0.34	Whole Blood
ENSG00000172057.9	ORMDL3	chr17_39872867_C_G_b38	rs12936231	4.3e-56	-0.39	Whole Blood
ENSG00000073605.18	GSDMB	chr17_39872867_C_G_b38	rs12936231	5.9e-43	-0.58	Spleen
ENSG00000172057.9	ORMDL3	chr17_39872867_C_G_b38	rs12936231	2.8e-35	-0.72	Spleen
ENSG00000172057.9	ORMDL3	chr17_39872867_C_G_b38	rs12936231	3.6e-31	-0.83	Cells - EBV-transformed lymphocytes
ENSG00000172057.9	ORMDL3	chr17_39872867_C_G_b38	rs12936231	6.7e-23	-0.25	Lung
ENSG00000073605.18	GSDMB	chr17_39872867_C_G_b38	rs12936231	4.6e-21	-0.21	Lung
ENSG00000167914.11	GSDMA	chr17_39872867_C_G_b38	rs12936231	6.2e-20	0.47	Adipose - Subcutaneous
ENSG00000186075.12	ZPBP2	chr17_39872867_C_G_b38	rs12936231	7.3e-18	-0.19	Testis
ENSG00000161395.13	PGAP3	chr17_39872867_C_G_b38	rs12936231	3.4e-16	-0.2	Thyroid
ENSG00000073605.18	GSDMB	chr17_39872867_C_G_b38	rs12936231	3.1e-15	-0.18	Colon - Transverse
ENSG00000167914.11	GSDMA	chr17_39872867_C_G_b38	rs12936231	5e-15	0.45	Esophagus - Muscularis
ENSG00000172057.9	ORMDL3	chr17_39872867_C_G_b38	rs12936231	9.5e-15	-0.18	Cells - Cultured fibroblasts
ENSG00000264968.1	RP11-387H17.4	chr17_39872867_C_G_b38	rs12936231	1.1e-14	0.3	Adipose - Subcutaneous
ENSG00000167914.11	GSDMA	chr17_39872867_C_G_b38	rs12936231	1.4e-14	0.43	Adipose - Visceral (Omentum)
ENSG00000167914.11	GSDMA	chr17_39872867_C_G_b38	rs12936231	2e-14	0.42	Artery - Aorta
ENSG00000073605.18	GSDMB	chr17_39872867_C_G_b38	rs12936231	2.8e-14	-0.51	Cells - EBV-transformed lymphocytes
ENSG00000167914.11	GSDMA	chr17_39872867_C_G_b38	rs12936231	4.6e-14	0.39	Lung
ENSG00000172057.9	ORMDL3	chr17_39872867_C_G_b38	rs12936231	7.5e-14	-0.19	Skin - Sun Exposed (Lower leg)
ENSG00000073605.18	GSDMB	chr17_39872867_C_G_b38	rs12936231	2.5e-13	-0.26	Small Intestine - Terminal Ileum
ENSG00000167914.11	GSDMA	chr17_39872867_C_G_b38	rs12936231	4.4e-13	0.35	Muscle - Skeletal
ENSG00000167914.11	GSDMA	chr17_39872867_C_G_b38	rs12936231	4.4e-13	0.39	Nerve - Tibial
ENSG00000161395.13	PGAP3	chr17_39872867_C_G_b38	rs12936231	1e-12	-0.25	Heart - Atrial Appendage
ENSG00000167914.11	GSDMA	chr17_39872867_C_G_b38	rs12936231	1.1e-12	0.34	Thyroid
ENSG00000264968.1	RP11-387H17.4	chr17_39872867_C_G_b38	rs12936231	2.9e-12	0.28	Muscle - Skeletal
ENSG00000167914.11	GSDMA	chr17_39872867_C_G_b38	rs12936231	4.4e-12	0.34	Artery - Tibial
ENSG00000161395.13	PGAP3	chr17_39872867_C_G_b38	rs12936231	8.8e-12	-0.21	Heart - Left Ventricle
ENSG00000264968.1	RP11-387H17.4	chr17_39872867_C_G_b38	rs12936231	9.2e-12	0.37	Nerve - Tibial
ENSG00000161405.16	IKZF3	chr17_39872867_C_G_b38	rs12936231	1.3e-11	0.086	Whole Blood
ENSG00000073605.18	GSDMB	chr17_39872867_C_G_b38	rs12936231	3.9e-11	-0.14	Stomach
ENSG00000161395.13	PGAP3	chr17_39872867_C_G_b38	rs12936231	3.9e-10	-0.4	Pituitary
ENSG00000167914.11	GSDMA	chr17_39872867_C_G_b38	rs12936231	4e-10	0.41	Colon - Sigmoid
ENSG00000167914.11	GSDMA	chr17_39872867_C_G_b38	rs12936231	4.5e-10	0.39	Breast - Mammary Tissue
ENSG00000172057.9	ORMDL3	chr17_39872867_C_G_b38	rs12936231	4.7e-10	-0.35	Small Intestine - Terminal Ileum
ENSG00000167914.11	GSDMA	chr17_39872867_C_G_b38	rs12936231	5e-10	0.4	Colon - Transverse
ENSG00000172057.9	ORMDL3	chr17_39872867_C_G_b38	rs12936231	5.6e-10	-0.16	Esophagus - Mucosa
ENSG00000264968.1	RP11-387H17.4	chr17_39872867_C_G_b38	rs12936231	5.9e-10	0.29	Adipose - Visceral (Omentum)
ENSG00000264968.1	RP11-387H17.4	chr17_39872867_C_G_b38	rs12936231	6.6e-10	0.28	Artery - Tibial
ENSG00000161395.13	PGAP3	chr17_39872867_C_G_b38	rs12936231	9.3e-10	-0.13	Lung
ENSG00000264968.1	RP11-387H17.4	chr17_39872867_C_G_b38	rs12936231	1.6e-09	0.38	Esophagus - Gastroesophageal Junction
ENSG00000073605.18	GSDMB	chr17_39872867_C_G_b38	rs12936231	2.6e-09	-0.14	Skin - Sun Exposed (Lower leg)
ENSG00000161395.13	PGAP3	chr17_39872867_C_G_b38	rs12936231	3e-09	-0.12	Colon - Transverse
ENSG00000161395.13	PGAP3	chr17_39872867_C_G_b38	rs12936231	3.8e-09	-0.17	Stomach
ENSG00000161395.13	PGAP3	chr17_39872867_C_G_b38	rs12936231	3.9e-09	-0.12	Muscle - Skeletal
ENSG00000167914.11	GSDMA	chr17_39872867_C_G_b38	rs12936231	6.1e-09	0.45	Adrenal Gland
ENSG00000167914.11	GSDMA	chr17_39872867_C_G_b38	rs12936231	1e-08	0.52	Artery - Coronary
ENSG00000161395.13	PGAP3	chr17_39872867_C_G_b38	rs12936231	1e-08	-0.13	Esophagus - Muscularis
ENSG00000161395.13	PGAP3	chr17_39872867_C_G_b38	rs12936231	1.3e-08	-0.21	Pancreas
ENSG00000167914.11	GSDMA	chr17_39872867_C_G_b38	rs12936231	1.7e-08	-0.32	Cells - Cultured fibroblasts
ENSG00000108344.14	PSMD3	chr17_39872867_C_G_b38	rs12936231	2.3e-08	-0.061	Cells - Cultured fibroblasts
ENSG00000172057.9	ORMDL3	chr17_39872867_C_G_b38	rs12936231	3.1e-08	-0.19	Esophagus - Muscularis
ENSG00000161395.13	PGAP3	chr17_39872867_C_G_b38	rs12936231	3.9e-08	-0.12	Skin - Sun Exposed (Lower leg)
ENSG00000073605.18	GSDMB	chr17_39872867_C_G_b38	rs12936231	4e-08	-0.11	Cells - Cultured fibroblasts
ENSG00000264968.1	RP11-387H17.4	chr17_39872867_C_G_b38	rs12936231	4.8e-08	0.26	Thyroid
ENSG00000131771.13	PPP1R1B	chr17_39872867_C_G_b38	rs12936231	6.1e-08	-0.31	Heart - Atrial Appendage
ENSG00000167914.11	GSDMA	chr17_39872867_C_G_b38	rs12936231	6.4e-08	0.36	Esophagus - Gastroesophageal Junction
ENSG00000073605.18	GSDMB	chr17_39872867_C_G_b38	rs12936231	9e-08	-0.12	Artery - Tibial
ENSG00000161395.13	PGAP3	chr17_39872867_C_G_b38	rs12936231	9.9e-08	-0.14	Nerve - Tibial
ENSG00000131748.15	STARD3	chr17_39872867_C_G_b38	rs12936231	1.2e-07	-0.19	Cells - Cultured fibroblasts
ENSG00000008838.19	MED24	chr17_39872867_C_G_b38	rs12936231	1.6e-07	0.19	Artery - Tibial
ENSG00000167914.11	GSDMA	chr17_39872867_C_G_b38	rs12936231	1.8e-07	0.39	Stomach
ENSG00000161395.13	PGAP3	chr17_39872867_C_G_b38	rs12936231	2.3e-07	-0.16	Artery - Aorta
ENSG00000161395.13	PGAP3	chr17_39872867_C_G_b38	rs12936231	2.5e-07	-0.16	Small Intestine - Terminal Ileum
ENSG00000161395.13	PGAP3	chr17_39872867_C_G_b38	rs12936231	2.8e-07	-0.11	Skin - Not Sun Exposed (Suprapubic)
ENSG00000264968.1	RP11-387H17.4	chr17_39872867_C_G_b38	rs12936231	4.2e-07	0.24	Breast - Mammary Tissue
ENSG00000167914.11	GSDMA	chr17_39872867_C_G_b38	rs12936231	4.8e-07	0.33	Heart - Left Ventricle
ENSG00000141744.3	PNMT	chr17_39872867_C_G_b38	rs12936231	7.4e-07	-0.14	Heart - Atrial Appendage
ENSG00000167914.11	GSDMA	chr17_39872867_C_G_b38	rs12936231	9.9e-07	0.066	Skin - Sun Exposed (Lower leg)
ENSG00000172057.9	ORMDL3	chr17_39872867_C_G_b38	rs12936231	1.1e-06	-0.14	Skin - Not Sun Exposed (Suprapubic)
ENSG00000173991.5	TCAP	chr17_39872867_C_G_b38	rs12936231	1.6e-06	-0.074	Muscle - Skeletal
ENSG00000161395.13	PGAP3	chr17_39872867_C_G_b38	rs12936231	1.9e-06	-0.15	Adipose - Visceral (Omentum)
ENSG00000073605.18	GSDMB	chr17_39872867_C_G_b38	rs12936231	2.6e-06	-0.11	Esophagus - Mucosa
ENSG00000172057.9	ORMDL3	chr17_39872867_C_G_b38	rs12936231	3e-06	-0.21	Adrenal Gland
ENSG00000167914.11	GSDMA	chr17_39872867_C_G_b38	rs12936231	3.5e-06	0.29	Heart - Atrial Appendage
ENSG00000073605.18	GSDMB	chr17_39872867_C_G_b38	rs12936231	3.5e-06	-0.19	Brain - Cortex
ENSG00000161395.13	PGAP3	chr17_39872867_C_G_b38	rs12936231	4.3e-06	-0.11	Breast - Mammary Tissue
ENSG00000172057.9	ORMDL3	chr17_39872867_C_G_b38	rs12936231	4.7e-06	-0.12	Thyroid
ENSG00000008838.19	MED24	chr17_39872867_C_G_b38	rs12936231	5e-06	-0.27	Brain - Frontal Cortex (BA9)
ENSG00000108306.11	FBXL20	chr17_39872867_C_G_b38	rs12936231	5.4e-06	0.15	Colon - Transverse
ENSG00000161395.13	PGAP3	chr17_39872867_C_G_b38	rs12936231	6.4e-06	-0.22	Adrenal Gland
ENSG00000141736.13	ERBB2	chr17_39872867_C_G_b38	rs12936231	8.8e-06	-0.067	Skin - Sun Exposed (Lower leg)
ENSG00000073605.18	GSDMB	chr17_39872867_C_G_b38	rs12936231	9.5e-06	-0.17	Adrenal Gland
ENSG00000141736.13	ERBB2	chr17_39872867_C_G_b38	rs12936231	9.8e-06	-0.087	Skin - Not Sun Exposed (Suprapubic)
ENSG00000172057.9	ORMDL3	chr17_39872867_C_G_b38	rs12936231	1.1e-05	-0.15	Artery - Aorta
ENSG00000186075.12	ZPBP2	chr17_39872867_C_G_b38	rs12936231	2e-05	0.34	Spleen
ENSG00000008838.19	MED24	chr17_39872867_C_G_b38	rs12936231	2.1e-05	0.21	Artery - Aorta
ENSG00000073605.18	GSDMB	chr17_39872867_C_G_b38	rs12936231	2.2e-05	-0.087	Thyroid
ENSG00000141736.13	ERBB2	chr17_39872867_C_G_b38	rs12936231	2.6e-05	-0.12	Heart - Atrial Appendage
ENSG00000141738.13	GRB7	chr17_39872867_C_G_b38	rs12936231	2.7e-05	-0.095	Thyroid
ENSG00000167914.11	GSDMA	chr17_39872867_C_G_b38	rs12936231	2.7e-05	0.37	Small Intestine - Terminal Ileum
ENSG00000108306.11	FBXL20	chr17_39872867_C_G_b38	rs12936231	2.9e-05	0.11	Thyroid
ENSG00000264968.1	RP11-387H17.4	chr17_39872867_C_G_b38	rs12936231	2.9e-05	0.24	Colon - Sigmoid
ENSG00000172057.9	ORMDL3	chr17_39872867_C_G_b38	rs12936231	3.3e-05	-0.22	Brain - Frontal Cortex (BA9)
ENSG00000008838.19	MED24	chr17_39872867_C_G_b38	rs12936231	3.5e-05	0.16	Adipose - Subcutaneous
ENSG00000141744.3	PNMT	chr17_39872867_C_G_b38	rs12936231	3.5e-05	-0.11	Adipose - Visceral (Omentum)
ENSG00000214546.3	AC087491.2	chr17_39872867_C_G_b38	rs12936231	4.2e-05	0.19	Skin - Not Sun Exposed (Suprapubic)
ENSG00000161395.13	PGAP3	chr17_39872867_C_G_b38	rs12936231	4.4e-05	-0.12	Esophagus - Gastroesophageal Junction
ENSG00000264968.1	RP11-387H17.4	chr17_39872867_C_G_b38	rs12936231	4.7e-05	0.31	Artery - Coronary
ENSG00000073605.18	GSDMB	chr17_39872867_C_G_b38	rs12936231	4.9e-05	-0.18	Brain - Caudate (basal ganglia)
ENSG00000141744.3	PNMT	chr17_39872867_C_G_b38	rs12936231	5.3e-05	-0.09	Lung
ENSG00000172057.9	ORMDL3	chr17_39872867_C_G_b38	rs12936231	7.8e-05	0.075	Adipose - Subcutaneous
ENSG00000167914.11	GSDMA	chr17_39872867_C_G_b38	rs12936231	8e-05	0.25	Pancreas
ENSG00000008838.19	MED24	chr17_39872867_C_G_b38	rs12936231	8.1e-05	-0.1	Muscle - Skeletal
ENSG00000264968.1	RP11-387H17.4	chr17_39872867_C_G_b38	rs12936231	9.5e-05	0.22	Esophagus - Mucosa
ENSG00000264968.1	RP11-387H17.4	chr17_39872867_C_G_b38	rs12936231	0.0001	0.23	Heart - Atrial Appendage
ENSG00000188895.11	MSL1	chr17_39872867_C_G_b38	rs12936231	0.0001	0.1	Lung
ENSG00000264968.1	RP11-387H17.4	chr17_39872867_C_G_b38	rs12936231	0.0001	0.2	Artery - Aorta
ENSG00000264968.1	RP11-387H17.4	chr17_39872867_C_G_b38	rs12936231	0.00012	0.13	Testis
ENSG00000266088.5	RP5-1028K7.2	chr17_39872867_C_G_b38	rs12936231	0.00013	-0.21	Artery - Aorta
ENSG00000141750.6	STAC2	chr17_39872867_C_G_b38	rs12936231	0.00015	-0.086	Skin - Sun Exposed (Lower leg)
ENSG00000172057.9	ORMDL3	chr17_39872867_C_G_b38	rs12936231	0.00016	-0.11	Nerve - Tibial
ENSG00000108349.16	CASC3	chr17_39872867_C_G_b38	rs12936231	0.0002	-0.11	Adipose - Subcutaneous
Gencode Id	Gene Symbol	Variant Id	SNP Id	P-Value	NES	Tissue
ENSG00000073605.18	GSDMB	chr17_39895095_A_G_b38	rs8067378	6e-82	-0.34	Whole Blood
ENSG00000172057.9	ORMDL3	chr17_39895095_A_G_b38	rs8067378	4e-56	-0.39	Whole Blood
ENSG00000073605.18	GSDMB	chr17_39895095_A_G_b38	rs8067378	5.9e-43	-0.58	Spleen
ENSG00000172057.9	ORMDL3	chr17_39895095_A_G_b38	rs8067378	2.8e-35	-0.72	Spleen
ENSG00000172057.9	ORMDL3	chr17_39895095_A_G_b38	rs8067378	3.6e-31	-0.83	Cells - EBV-transformed lymphocytes
ENSG00000172057.9	ORMDL3	chr17_39895095_A_G_b38	rs8067378	1.2e-22	-0.25	Lung
ENSG00000073605.18	GSDMB	chr17_39895095_A_G_b38	rs8067378	2.4e-21	-0.21	Lung
ENSG00000167914.11	GSDMA	chr17_39895095_A_G_b38	rs8067378	7.8e-20	0.47	Adipose - Subcutaneous
ENSG00000186075.12	ZPBP2	chr17_39895095_A_G_b38	rs8067378	7.3e-18	-0.19	Testis
ENSG00000161395.13	PGAP3	chr17_39895095_A_G_b38	rs8067378	4.4e-16	-0.2	Thyroid
ENSG00000073605.18	GSDMB	chr17_39895095_A_G_b38	rs8067378	3.1e-15	-0.18	Colon - Transverse
ENSG00000167914.11	GSDMA	chr17_39895095_A_G_b38	rs8067378	6.5e-15	0.45	Esophagus - Muscularis
ENSG00000172057.9	ORMDL3	chr17_39895095_A_G_b38	rs8067378	9.5e-15	-0.18	Cells - Cultured fibroblasts
ENSG00000264968.1	RP11-387H17.4	chr17_39895095_A_G_b38	rs8067378	1.3e-14	0.3	Adipose - Subcutaneous
ENSG00000073605.18	GSDMB	chr17_39895095_A_G_b38	rs8067378	2.8e-14	-0.51	Cells - EBV-transformed lymphocytes
ENSG00000167914.11	GSDMA	chr17_39895095_A_G_b38	rs8067378	3e-14	0.42	Adipose - Visceral (Omentum)
ENSG00000167914.11	GSDMA	chr17_39895095_A_G_b38	rs8067378	4.3e-14	0.42	Artery - Aorta
ENSG00000167914.11	GSDMA	chr17_39895095_A_G_b38	rs8067378	5e-14	0.39	Lung
ENSG00000172057.9	ORMDL3	chr17_39895095_A_G_b38	rs8067378	1.1e-13	-0.19	Skin - Sun Exposed (Lower leg)
ENSG00000073605.18	GSDMB	chr17_39895095_A_G_b38	rs8067378	4.4e-13	-0.26	Small Intestine - Terminal Ileum
ENSG00000167914.11	GSDMA	chr17_39895095_A_G_b38	rs8067378	8.2e-13	0.39	Nerve - Tibial
ENSG00000167914.11	GSDMA	chr17_39895095_A_G_b38	rs8067378	9e-13	0.35	Muscle - Skeletal
ENSG00000161395.13	PGAP3	chr17_39895095_A_G_b38	rs8067378	1.2e-12	-0.25	Heart - Atrial Appendage
ENSG00000167914.11	GSDMA	chr17_39895095_A_G_b38	rs8067378	1.6e-12	0.34	Thyroid
ENSG00000264968.1	RP11-387H17.4	chr17_39895095_A_G_b38	rs8067378	3.3e-12	0.28	Muscle - Skeletal
ENSG00000167914.11	GSDMA	chr17_39895095_A_G_b38	rs8067378	5e-12	0.34	Artery - Tibial
ENSG00000264968.1	RP11-387H17.4	chr17_39895095_A_G_b38	rs8067378	6.5e-12	0.38	Nerve - Tibial
ENSG00000161405.16	IKZF3	chr17_39895095_A_G_b38	rs8067378	8.9e-12	0.087	Whole Blood
ENSG00000161395.13	PGAP3	chr17_39895095_A_G_b38	rs8067378	9.4e-12	-0.21	Heart - Left Ventricle
ENSG00000073605.18	GSDMB	chr17_39895095_A_G_b38	rs8067378	3.9e-11	-0.14	Stomach
ENSG00000161395.13	PGAP3	chr17_39895095_A_G_b38	rs8067378	3.9e-10	-0.4	Pituitary
ENSG00000167914.11	GSDMA	chr17_39895095_A_G_b38	rs8067378	4.5e-10	0.39	Breast - Mammary Tissue
ENSG00000167914.11	GSDMA	chr17_39895095_A_G_b38	rs8067378	5e-10	0.4	Colon - Transverse
ENSG00000167914.11	GSDMA	chr17_39895095_A_G_b38	rs8067378	5.7e-10	0.41	Colon - Sigmoid
ENSG00000172057.9	ORMDL3	chr17_39895095_A_G_b38	rs8067378	7.1e-10	-0.35	Small Intestine - Terminal Ileum
ENSG00000172057.9	ORMDL3	chr17_39895095_A_G_b38	rs8067378	7.9e-10	-0.16	Esophagus - Mucosa
ENSG00000264968.1	RP11-387H17.4	chr17_39895095_A_G_b38	rs8067378	8.1e-10	0.28	Adipose - Visceral (Omentum)
ENSG00000264968.1	RP11-387H17.4	chr17_39895095_A_G_b38	rs8067378	9e-10	0.28	Artery - Tibial
ENSG00000161395.13	PGAP3	chr17_39895095_A_G_b38	rs8067378	9.6e-10	-0.13	Lung
ENSG00000073605.18	GSDMB	chr17_39895095_A_G_b38	rs8067378	1.8e-09	-0.14	Skin - Sun Exposed (Lower leg)
ENSG00000264968.1	RP11-387H17.4	chr17_39895095_A_G_b38	rs8067378	2.3e-09	0.38	Esophagus - Gastroesophageal Junction
ENSG00000161395.13	PGAP3	chr17_39895095_A_G_b38	rs8067378	3e-09	-0.12	Colon - Transverse
ENSG00000161395.13	PGAP3	chr17_39895095_A_G_b38	rs8067378	3.8e-09	-0.17	Stomach
ENSG00000167914.11	GSDMA	chr17_39895095_A_G_b38	rs8067378	6.1e-09	0.45	Adrenal Gland
ENSG00000161395.13	PGAP3	chr17_39895095_A_G_b38	rs8067378	7.6e-09	-0.12	Muscle - Skeletal
ENSG00000167914.11	GSDMA	chr17_39895095_A_G_b38	rs8067378	1e-08	0.52	Artery - Coronary
ENSG00000161395.13	PGAP3	chr17_39895095_A_G_b38	rs8067378	1.1e-08	-0.13	Esophagus - Muscularis
ENSG00000161395.13	PGAP3	chr17_39895095_A_G_b38	rs8067378	1.1e-08	-0.21	Pancreas
ENSG00000167914.11	GSDMA	chr17_39895095_A_G_b38	rs8067378	1.7e-08	-0.32	Cells - Cultured fibroblasts
ENSG00000108344.14	PSMD3	chr17_39895095_A_G_b38	rs8067378	2.3e-08	-0.061	Cells - Cultured fibroblasts
ENSG00000131771.13	PPP1R1B	chr17_39895095_A_G_b38	rs8067378	3e-08	-0.32	Heart - Atrial Appendage
ENSG00000073605.18	GSDMB	chr17_39895095_A_G_b38	rs8067378	4e-08	-0.11	Cells - Cultured fibroblasts
ENSG00000172057.9	ORMDL3	chr17_39895095_A_G_b38	rs8067378	4.3e-08	-0.18	Esophagus - Muscularis
ENSG00000264968.1	RP11-387H17.4	chr17_39895095_A_G_b38	rs8067378	5.1e-08	0.26	Thyroid
ENSG00000073605.18	GSDMB	chr17_39895095_A_G_b38	rs8067378	6.9e-08	-0.12	Artery - Tibial
ENSG00000161395.13	PGAP3	chr17_39895095_A_G_b38	rs8067378	7.3e-08	-0.12	Skin - Sun Exposed (Lower leg)
ENSG00000167914.11	GSDMA	chr17_39895095_A_G_b38	rs8067378	9.2e-08	0.36	Esophagus - Gastroesophageal Junction
ENSG00000131748.15	STARD3	chr17_39895095_A_G_b38	rs8067378	1.2e-07	-0.19	Cells - Cultured fibroblasts
ENSG00000167914.11	GSDMA	chr17_39895095_A_G_b38	rs8067378	1.8e-07	0.39	Stomach
ENSG00000161395.13	PGAP3	chr17_39895095_A_G_b38	rs8067378	2.4e-07	-0.11	Skin - Not Sun Exposed (Suprapubic)
ENSG00000008838.19	MED24	chr17_39895095_A_G_b38	rs8067378	2.6e-07	0.19	Artery - Tibial
ENSG00000161395.13	PGAP3	chr17_39895095_A_G_b38	rs8067378	2.7e-07	-0.13	Nerve - Tibial
ENSG00000161395.13	PGAP3	chr17_39895095_A_G_b38	rs8067378	2.8e-07	-0.16	Small Intestine - Terminal Ileum
ENSG00000264968.1	RP11-387H17.4	chr17_39895095_A_G_b38	rs8067378	4.2e-07	0.24	Breast - Mammary Tissue
ENSG00000167914.11	GSDMA	chr17_39895095_A_G_b38	rs8067378	5.6e-07	0.33	Heart - Left Ventricle
ENSG00000161395.13	PGAP3	chr17_39895095_A_G_b38	rs8067378	7e-07	-0.16	Artery - Aorta
ENSG00000167914.11	GSDMA	chr17_39895095_A_G_b38	rs8067378	7.7e-07	0.067	Skin - Sun Exposed (Lower leg)
ENSG00000141744.3	PNMT	chr17_39895095_A_G_b38	rs8067378	9.6e-07	-0.14	Heart - Atrial Appendage
ENSG00000173991.5	TCAP	chr17_39895095_A_G_b38	rs8067378	1.1e-06	-0.076	Muscle - Skeletal
ENSG00000172057.9	ORMDL3	chr17_39895095_A_G_b38	rs8067378	1.8e-06	-0.13	Skin - Not Sun Exposed (Suprapubic)
ENSG00000073605.18	GSDMB	chr17_39895095_A_G_b38	rs8067378	2.4e-06	-0.11	Esophagus - Mucosa
ENSG00000172057.9	ORMDL3	chr17_39895095_A_G_b38	rs8067378	3e-06	-0.21	Adrenal Gland
ENSG00000167914.11	GSDMA	chr17_39895095_A_G_b38	rs8067378	3.3e-06	0.3	Heart - Atrial Appendage
ENSG00000073605.18	GSDMB	chr17_39895095_A_G_b38	rs8067378	3.5e-06	-0.19	Brain - Cortex
ENSG00000161395.13	PGAP3	chr17_39895095_A_G_b38	rs8067378	4.3e-06	-0.11	Breast - Mammary Tissue
ENSG00000008838.19	MED24	chr17_39895095_A_G_b38	rs8067378	5e-06	-0.27	Brain - Frontal Cortex (BA9)
ENSG00000108306.11	FBXL20	chr17_39895095_A_G_b38	rs8067378	5.4e-06	0.15	Colon - Transverse
ENSG00000161395.13	PGAP3	chr17_39895095_A_G_b38	rs8067378	6.2e-06	-0.14	Adipose - Visceral (Omentum)
ENSG00000161395.13	PGAP3	chr17_39895095_A_G_b38	rs8067378	6.4e-06	-0.22	Adrenal Gland
ENSG00000172057.9	ORMDL3	chr17_39895095_A_G_b38	rs8067378	6.8e-06	-0.12	Thyroid
ENSG00000073605.18	GSDMB	chr17_39895095_A_G_b38	rs8067378	9.5e-06	-0.17	Adrenal Gland
ENSG00000141736.13	ERBB2	chr17_39895095_A_G_b38	rs8067378	1e-05	-0.067	Skin - Sun Exposed (Lower leg)
ENSG00000141736.13	ERBB2	chr17_39895095_A_G_b38	rs8067378	1.4e-05	-0.086	Skin - Not Sun Exposed (Suprapubic)
ENSG00000186075.12	ZPBP2	chr17_39895095_A_G_b38	rs8067378	2e-05	0.34	Spleen
ENSG00000214546.3	AC087491.2	chr17_39895095_A_G_b38	rs8067378	2.4e-05	0.2	Skin - Not Sun Exposed (Suprapubic)
ENSG00000073605.18	GSDMB	chr17_39895095_A_G_b38	rs8067378	2.9e-05	-0.086	Thyroid
ENSG00000172057.9	ORMDL3	chr17_39895095_A_G_b38	rs8067378	2.9e-05	-0.15	Artery - Aorta
ENSG00000108306.11	FBXL20	chr17_39895095_A_G_b38	rs8067378	3.1e-05	0.11	Thyroid
ENSG00000141738.13	GRB7	chr17_39895095_A_G_b38	rs8067378	3.1e-05	-0.095	Thyroid
ENSG00000172057.9	ORMDL3	chr17_39895095_A_G_b38	rs8067378	3.3e-05	-0.22	Brain - Frontal Cortex (BA9)
ENSG00000141736.13	ERBB2	chr17_39895095_A_G_b38	rs8067378	3.5e-05	-0.12	Heart - Atrial Appendage
ENSG00000008838.19	MED24	chr17_39895095_A_G_b38	rs8067378	3.9e-05	0.2	Artery - Aorta
ENSG00000141744.3	PNMT	chr17_39895095_A_G_b38	rs8067378	4.1e-05	-0.11	Adipose - Visceral (Omentum)
ENSG00000264968.1	RP11-387H17.4	chr17_39895095_A_G_b38	rs8067378	4.2e-05	0.24	Colon - Sigmoid
ENSG00000167914.11	GSDMA	chr17_39895095_A_G_b38	rs8067378	4.5e-05	0.36	Small Intestine - Terminal Ileum
ENSG00000264968.1	RP11-387H17.4	chr17_39895095_A_G_b38	rs8067378	4.7e-05	0.31	Artery - Coronary
ENSG00000073605.18	GSDMB	chr17_39895095_A_G_b38	rs8067378	4.9e-05	-0.18	Brain - Caudate (basal ganglia)
ENSG00000008838.19	MED24	chr17_39895095_A_G_b38	rs8067378	4.9e-05	0.16	Adipose - Subcutaneous
ENSG00000141744.3	PNMT	chr17_39895095_A_G_b38	rs8067378	5.2e-05	-0.09	Lung
ENSG00000167914.11	GSDMA	chr17_39895095_A_G_b38	rs8067378	5.4e-05	0.25	Pancreas
ENSG00000264968.1	RP11-387H17.4	chr17_39895095_A_G_b38	rs8067378	5.6e-05	0.24	Heart - Atrial Appendage
ENSG00000008838.19	MED24	chr17_39895095_A_G_b38	rs8067378	7.4e-05	-0.1	Muscle - Skeletal
ENSG00000172057.9	ORMDL3	chr17_39895095_A_G_b38	rs8067378	8.4e-05	0.075	Adipose - Subcutaneous
ENSG00000264968.1	RP11-387H17.4	chr17_39895095_A_G_b38	rs8067378	9.3e-05	0.22	Esophagus - Mucosa
ENSG00000264968.1	RP11-387H17.4	chr17_39895095_A_G_b38	rs8067378	0.0001	0.2	Artery - Aorta
ENSG00000188895.11	MSL1	chr17_39895095_A_G_b38	rs8067378	0.00011	0.1	Lung
ENSG00000264968.1	RP11-387H17.4	chr17_39895095_A_G_b38	rs8067378	0.00012	0.13	Testis
ENSG00000141750.6	STAC2	chr17_39895095_A_G_b38	rs8067378	0.00013	-0.087	Skin - Sun Exposed (Lower leg)
ENSG00000108349.16	CASC3	chr17_39895095_A_G_b38	rs8067378	0.00019	-0.11	Adipose - Subcutaneous
Gencode Id	Gene Symbol	Variant Id	SNP Id	P-Value	NES	Tissue
ENSG00000073605.18	GSDMB	chr17_39900944_G_A_b38	rs8069176	4.1e-57	-0.3	Whole Blood
ENSG00000172057.9	ORMDL3	chr17_39900944_G_A_b38	rs8069176	5e-51	-0.37	Whole Blood
ENSG00000073605.18	GSDMB	chr17_39900944_G_A_b38	rs8069176	4.2e-26	-0.46	Spleen
ENSG00000172057.9	ORMDL3	chr17_39900944_G_A_b38	rs8069176	4.4e-25	-0.6	Spleen
ENSG00000167914.11	GSDMA	chr17_39900944_G_A_b38	rs8069176	4.7e-20	0.48	Adipose - Subcutaneous
ENSG00000073605.18	GSDMB	chr17_39900944_G_A_b38	rs8069176	1.7e-19	-0.2	Colon - Transverse
ENSG00000186075.12	ZPBP2	chr17_39900944_G_A_b38	rs8069176	4.1e-19	-0.2	Testis
ENSG00000167914.11	GSDMA	chr17_39900944_G_A_b38	rs8069176	2.5e-18	0.47	Adipose - Visceral (Omentum)
ENSG00000172057.9	ORMDL3	chr17_39900944_G_A_b38	rs8069176	9e-18	-0.22	Lung
ENSG00000172057.9	ORMDL3	chr17_39900944_G_A_b38	rs8069176	6e-17	-0.66	Cells - EBV-transformed lymphocytes
ENSG00000167914.11	GSDMA	chr17_39900944_G_A_b38	rs8069176	6.6e-17	0.47	Esophagus - Muscularis
ENSG00000167914.11	GSDMA	chr17_39900944_G_A_b38	rs8069176	1.1e-16	0.43	Lung
ENSG00000167914.11	GSDMA	chr17_39900944_G_A_b38	rs8069176	6.2e-16	0.43	Nerve - Tibial
ENSG00000167914.11	GSDMA	chr17_39900944_G_A_b38	rs8069176	4.5e-15	0.43	Artery - Aorta
ENSG00000073605.18	GSDMB	chr17_39900944_G_A_b38	rs8069176	7.4e-15	-0.17	Lung
ENSG00000167914.11	GSDMA	chr17_39900944_G_A_b38	rs8069176	9.6e-15	0.38	Artery - Tibial
ENSG00000161395.13	PGAP3	chr17_39900944_G_A_b38	rs8069176	3.8e-14	-0.18	Thyroid
ENSG00000167914.11	GSDMA	chr17_39900944_G_A_b38	rs8069176	1.4e-13	0.35	Thyroid
ENSG00000073605.18	GSDMB	chr17_39900944_G_A_b38	rs8069176	1.2e-12	-0.26	Small Intestine - Terminal Ileum
ENSG00000167914.11	GSDMA	chr17_39900944_G_A_b38	rs8069176	1.5e-12	0.34	Muscle - Skeletal
ENSG00000167914.11	GSDMA	chr17_39900944_G_A_b38	rs8069176	2.1e-12	0.47	Colon - Sigmoid
ENSG00000167914.11	GSDMA	chr17_39900944_G_A_b38	rs8069176	4.8e-12	0.43	Colon - Transverse
ENSG00000073605.18	GSDMB	chr17_39900944_G_A_b38	rs8069176	6.7e-12	-0.14	Stomach
ENSG00000167914.11	GSDMA	chr17_39900944_G_A_b38	rs8069176	9e-12	0.43	Breast - Mammary Tissue
ENSG00000167914.11	GSDMA	chr17_39900944_G_A_b38	rs8069176	1.3e-10	-0.36	Cells - Cultured fibroblasts
ENSG00000167914.11	GSDMA	chr17_39900944_G_A_b38	rs8069176	1.4e-10	0.44	Esophagus - Gastroesophageal Junction
ENSG00000161395.13	PGAP3	chr17_39900944_G_A_b38	rs8069176	3.2e-10	-0.19	Heart - Left Ventricle
ENSG00000264968.1	RP11-387H17.4	chr17_39900944_G_A_b38	rs8069176	4e-10	0.25	Adipose - Subcutaneous
ENSG00000161395.13	PGAP3	chr17_39900944_G_A_b38	rs8069176	6.9e-10	-0.21	Heart - Atrial Appendage
ENSG00000167914.11	GSDMA	chr17_39900944_G_A_b38	rs8069176	9.8e-10	0.49	Adrenal Gland
ENSG00000161395.13	PGAP3	chr17_39900944_G_A_b38	rs8069176	1.3e-09	-0.22	Pancreas
ENSG00000161405.16	IKZF3	chr17_39900944_G_A_b38	rs8069176	1.1e-08	0.073	Whole Blood
ENSG00000008838.19	MED24	chr17_39900944_G_A_b38	rs8069176	1.4e-08	0.21	Artery - Tibial
ENSG00000172057.9	ORMDL3	chr17_39900944_G_A_b38	rs8069176	1.5e-08	-0.15	Skin - Sun Exposed (Lower leg)
ENSG00000167914.11	GSDMA	chr17_39900944_G_A_b38	rs8069176	1.7e-08	0.51	Artery - Coronary
ENSG00000161395.13	PGAP3	chr17_39900944_G_A_b38	rs8069176	3.3e-08	-0.13	Esophagus - Muscularis
ENSG00000167914.11	GSDMA	chr17_39900944_G_A_b38	rs8069176	4.1e-08	0.4	Stomach
ENSG00000167914.11	GSDMA	chr17_39900944_G_A_b38	rs8069176	4.2e-08	0.36	Heart - Left Ventricle
ENSG00000161395.13	PGAP3	chr17_39900944_G_A_b38	rs8069176	5.7e-08	-0.12	Lung
ENSG00000167914.11	GSDMA	chr17_39900944_G_A_b38	rs8069176	7e-08	0.074	Skin - Sun Exposed (Lower leg)
ENSG00000172057.9	ORMDL3	chr17_39900944_G_A_b38	rs8069176	1e-07	0.1	Adipose - Subcutaneous
ENSG00000161395.13	PGAP3	chr17_39900944_G_A_b38	rs8069176	1.7e-07	-0.11	Colon - Transverse
ENSG00000108344.14	PSMD3	chr17_39900944_G_A_b38	rs8069176	2e-07	-0.057	Cells - Cultured fibroblasts
ENSG00000264968.1	RP11-387H17.4	chr17_39900944_G_A_b38	rs8069176	2.3e-07	0.21	Muscle - Skeletal
ENSG00000073605.18	GSDMB	chr17_39900944_G_A_b38	rs8069176	2.4e-07	-0.36	Cells - EBV-transformed lymphocytes
ENSG00000264968.1	RP11-387H17.4	chr17_39900944_G_A_b38	rs8069176	2.4e-07	0.34	Esophagus - Gastroesophageal Junction
ENSG00000161395.13	PGAP3	chr17_39900944_G_A_b38	rs8069176	3e-07	-0.16	Small Intestine - Terminal Ileum
ENSG00000161395.13	PGAP3	chr17_39900944_G_A_b38	rs8069176	4e-07	-0.14	Stomach
ENSG00000131748.15	STARD3	chr17_39900944_G_A_b38	rs8069176	6e-07	-0.18	Cells - Cultured fibroblasts
ENSG00000167914.11	GSDMA	chr17_39900944_G_A_b38	rs8069176	8.4e-07	0.31	Pancreas
ENSG00000141744.3	PNMT	chr17_39900944_G_A_b38	rs8069176	9e-07	-0.14	Heart - Atrial Appendage
ENSG00000264968.1	RP11-387H17.4	chr17_39900944_G_A_b38	rs8069176	1.1e-06	0.23	Artery - Tibial
ENSG00000172057.9	ORMDL3	chr17_39900944_G_A_b38	rs8069176	1.3e-06	-0.29	Small Intestine - Terminal Ileum
ENSG00000108306.11	FBXL20	chr17_39900944_G_A_b38	rs8069176	1.4e-06	0.16	Colon - Transverse
ENSG00000161395.13	PGAP3	chr17_39900944_G_A_b38	rs8069176	1.5e-06	-0.15	Artery - Aorta
ENSG00000161395.13	PGAP3	chr17_39900944_G_A_b38	rs8069176	1.6e-06	-0.31	Pituitary
ENSG00000167914.11	GSDMA	chr17_39900944_G_A_b38	rs8069176	2.2e-06	0.3	Heart - Atrial Appendage
ENSG00000161395.13	PGAP3	chr17_39900944_G_A_b38	rs8069176	2.2e-06	-0.098	Muscle - Skeletal
ENSG00000172057.9	ORMDL3	chr17_39900944_G_A_b38	rs8069176	2.6e-06	-0.11	Cells - Cultured fibroblasts
ENSG00000008838.19	MED24	chr17_39900944_G_A_b38	rs8069176	2.7e-06	0.23	Artery - Aorta
ENSG00000264968.1	RP11-387H17.4	chr17_39900944_G_A_b38	rs8069176	2.8e-06	0.22	Adipose - Visceral (Omentum)
ENSG00000161395.13	PGAP3	chr17_39900944_G_A_b38	rs8069176	2.9e-06	-0.11	Skin - Sun Exposed (Lower leg)
ENSG00000008838.19	MED24	chr17_39900944_G_A_b38	rs8069176	3e-06	-0.27	Brain - Frontal Cortex (BA9)
ENSG00000008838.19	MED24	chr17_39900944_G_A_b38	rs8069176	3.1e-06	-0.12	Muscle - Skeletal
ENSG00000131771.13	PPP1R1B	chr17_39900944_G_A_b38	rs8069176	3.1e-06	-0.26	Heart - Atrial Appendage
ENSG00000141736.13	ERBB2	chr17_39900944_G_A_b38	rs8069176	3.3e-06	-0.13	Heart - Atrial Appendage
ENSG00000008838.19	MED24	chr17_39900944_G_A_b38	rs8069176	4.3e-06	0.18	Adipose - Subcutaneous
ENSG00000067191.15	CACNB1	chr17_39900944_G_A_b38	rs8069176	5.8e-06	0.32	Prostate
ENSG00000172057.9	ORMDL3	chr17_39900944_G_A_b38	rs8069176	6.4e-06	-0.12	Esophagus - Mucosa
ENSG00000161395.13	PGAP3	chr17_39900944_G_A_b38	rs8069176	1.6e-05	-0.11	Nerve - Tibial
ENSG00000264968.1	RP11-387H17.4	chr17_39900944_G_A_b38	rs8069176	1.9e-05	0.24	Nerve - Tibial
ENSG00000108344.14	PSMD3	chr17_39900944_G_A_b38	rs8069176	2.3e-05	0.15	Testis
ENSG00000161395.13	PGAP3	chr17_39900944_G_A_b38	rs8069176	3.7e-05	-0.086	Skin - Not Sun Exposed (Suprapubic)
ENSG00000073605.18	GSDMB	chr17_39900944_G_A_b38	rs8069176	4.3e-05	0.13	Breast - Mammary Tissue
ENSG00000173991.5	TCAP	chr17_39900944_G_A_b38	rs8069176	4.5e-05	-0.064	Muscle - Skeletal
ENSG00000172057.9	ORMDL3	chr17_39900944_G_A_b38	rs8069176	5.2e-05	0.1	Breast - Mammary Tissue
ENSG00000172057.9	ORMDL3	chr17_39900944_G_A_b38	rs8069176	5.4e-05	0.075	Adipose - Visceral (Omentum)
ENSG00000264968.1	RP11-387H17.4	chr17_39900944_G_A_b38	rs8069176	6.3e-05	0.19	Breast - Mammary Tissue
ENSG00000141736.13	ERBB2	chr17_39900944_G_A_b38	rs8069176	6.4e-05	-0.079	Skin - Not Sun Exposed (Suprapubic)
ENSG00000161395.13	PGAP3	chr17_39900944_G_A_b38	rs8069176	8.3e-05	-0.11	Esophagus - Gastroesophageal Junction
ENSG00000141738.13	GRB7	chr17_39900944_G_A_b38	rs8069176	8.5e-05	-0.09	Thyroid
ENSG00000008838.19	MED24	chr17_39900944_G_A_b38	rs8069176	8.9e-05	0.14	Nerve - Tibial
ENSG00000264968.1	RP11-387H17.4	chr17_39900944_G_A_b38	rs8069176	0.00014	0.19	Artery - Aorta
ENSG00000264968.1	RP11-387H17.4	chr17_39900944_G_A_b38	rs8069176	0.00017	0.18	Thyroid
ENSG00000141736.13	ERBB2	chr17_39900944_G_A_b38	rs8069176	0.00022	-0.057	Skin - Sun Exposed (Lower leg)
Gencode Id	Gene Symbol	Variant Id	SNP Id	P-Value	NES	Tissue
ENSG00000073605.18	GSDMB	chr17_39913696_C_T_b38	rs7216389	4.3e-63	0.32	Whole Blood
ENSG00000172057.9	ORMDL3	chr17_39913696_C_T_b38	rs7216389	3.5e-51	0.39	Whole Blood
ENSG00000073605.18	GSDMB	chr17_39913696_C_T_b38	rs7216389	6.3e-30	0.51	Spleen
ENSG00000172057.9	ORMDL3	chr17_39913696_C_T_b38	rs7216389	4.9e-28	0.66	Spleen
ENSG00000073605.18	GSDMB	chr17_39913696_C_T_b38	rs7216389	4.4e-21	0.22	Lung
ENSG00000172057.9	ORMDL3	chr17_39913696_C_T_b38	rs7216389	9.9e-21	0.75	Cells - EBV-transformed lymphocytes
ENSG00000172057.9	ORMDL3	chr17_39913696_C_T_b38	rs7216389	2.1e-20	0.24	Lung
ENSG00000167914.11	GSDMA	chr17_39913696_C_T_b38	rs7216389	4.3e-17	-0.45	Adipose - Subcutaneous
ENSG00000073605.18	GSDMB	chr17_39913696_C_T_b38	rs7216389	9.5e-16	0.19	Colon - Transverse
ENSG00000167914.11	GSDMA	chr17_39913696_C_T_b38	rs7216389	2.2e-15	-0.47	Esophagus - Muscularis
ENSG00000073605.18	GSDMB	chr17_39913696_C_T_b38	rs7216389	3.9e-15	0.28	Small Intestine - Terminal Ileum
ENSG00000161395.13	PGAP3	chr17_39913696_C_T_b38	rs7216389	4e-15	0.2	Thyroid
ENSG00000264968.1	RP11-387H17.4	chr17_39913696_C_T_b38	rs7216389	7e-15	-0.31	Adipose - Subcutaneous
ENSG00000167914.11	GSDMA	chr17_39913696_C_T_b38	rs7216389	1.4e-13	-0.43	Artery - Aorta
ENSG00000186075.12	ZPBP2	chr17_39913696_C_T_b38	rs7216389	3.8e-13	0.16	Testis
ENSG00000172057.9	ORMDL3	chr17_39913696_C_T_b38	rs7216389	4.1e-13	0.18	Cells - Cultured fibroblasts
ENSG00000167914.11	GSDMA	chr17_39913696_C_T_b38	rs7216389	1e-12	-0.39	Lung
ENSG00000167914.11	GSDMA	chr17_39913696_C_T_b38	rs7216389	1e-12	-0.35	Thyroid
ENSG00000167914.11	GSDMA	chr17_39913696_C_T_b38	rs7216389	1.1e-12	-0.41	Adipose - Visceral (Omentum)
ENSG00000161395.13	PGAP3	chr17_39913696_C_T_b38	rs7216389	1.1e-12	0.22	Heart - Left Ventricle
ENSG00000167914.11	GSDMA	chr17_39913696_C_T_b38	rs7216389	1.9e-12	-0.35	Muscle - Skeletal
ENSG00000264968.1	RP11-387H17.4	chr17_39913696_C_T_b38	rs7216389	1.6e-11	-0.39	Nerve - Tibial
ENSG00000073605.18	GSDMB	chr17_39913696_C_T_b38	rs7216389	3e-11	0.14	Stomach
ENSG00000264968.1	RP11-387H17.4	chr17_39913696_C_T_b38	rs7216389	3.5e-11	-0.31	Adipose - Visceral (Omentum)
ENSG00000172057.9	ORMDL3	chr17_39913696_C_T_b38	rs7216389	4.2e-11	0.18	Skin - Sun Exposed (Lower leg)
ENSG00000167914.11	GSDMA	chr17_39913696_C_T_b38	rs7216389	5e-11	-0.34	Artery - Tibial
ENSG00000161395.13	PGAP3	chr17_39913696_C_T_b38	rs7216389	5e-11	0.23	Heart - Atrial Appendage
ENSG00000167914.11	GSDMA	chr17_39913696_C_T_b38	rs7216389	3.6e-10	-0.4	Breast - Mammary Tissue
ENSG00000167914.11	GSDMA	chr17_39913696_C_T_b38	rs7216389	3.7e-10	-0.41	Colon - Transverse
ENSG00000167914.11	GSDMA	chr17_39913696_C_T_b38	rs7216389	4.9e-10	-0.35	Nerve - Tibial
ENSG00000073605.18	GSDMB	chr17_39913696_C_T_b38	rs7216389	7.2e-10	0.44	Cells - EBV-transformed lymphocytes
ENSG00000161395.13	PGAP3	chr17_39913696_C_T_b38	rs7216389	9e-10	0.18	Stomach
ENSG00000167914.11	GSDMA	chr17_39913696_C_T_b38	rs7216389	1.8e-09	-0.41	Colon - Sigmoid
ENSG00000161395.13	PGAP3	chr17_39913696_C_T_b38	rs7216389	2.6e-09	0.13	Lung
ENSG00000073605.18	GSDMB	chr17_39913696_C_T_b38	rs7216389	3.1e-09	0.14	Skin - Sun Exposed (Lower leg)
ENSG00000172057.9	ORMDL3	chr17_39913696_C_T_b38	rs7216389	5.3e-09	0.35	Small Intestine - Terminal Ileum
ENSG00000264968.1	RP11-387H17.4	chr17_39913696_C_T_b38	rs7216389	7.4e-09	-0.24	Muscle - Skeletal
ENSG00000161395.13	PGAP3	chr17_39913696_C_T_b38	rs7216389	8.9e-09	0.37	Pituitary
ENSG00000167914.11	GSDMA	chr17_39913696_C_T_b38	rs7216389	9.6e-09	-0.4	Esophagus - Gastroesophageal Junction
ENSG00000172057.9	ORMDL3	chr17_39913696_C_T_b38	rs7216389	2.3e-08	-0.11	Adipose - Subcutaneous
ENSG00000161395.13	PGAP3	chr17_39913696_C_T_b38	rs7216389	3.6e-08	0.13	Skin - Sun Exposed (Lower leg)
ENSG00000161395.13	PGAP3	chr17_39913696_C_T_b38	rs7216389	4.5e-08	0.13	Esophagus - Muscularis
ENSG00000161395.13	PGAP3	chr17_39913696_C_T_b38	rs7216389	4.7e-08	0.21	Pancreas
ENSG00000131748.15	STARD3	chr17_39913696_C_T_b38	rs7216389	5.7e-08	0.2	Cells - Cultured fibroblasts
ENSG00000172057.9	ORMDL3	chr17_39913696_C_T_b38	rs7216389	7e-08	0.19	Esophagus - Muscularis
ENSG00000131771.13	PPP1R1B	chr17_39913696_C_T_b38	rs7216389	8.2e-08	0.31	Heart - Atrial Appendage
ENSG00000161395.13	PGAP3	chr17_39913696_C_T_b38	rs7216389	8.6e-08	0.11	Colon - Transverse
ENSG00000167914.11	GSDMA	chr17_39913696_C_T_b38	rs7216389	9.7e-08	-0.43	Adrenal Gland
ENSG00000161405.16	IKZF3	chr17_39913696_C_T_b38	rs7216389	1e-07	-0.071	Whole Blood
ENSG00000264968.1	RP11-387H17.4	chr17_39913696_C_T_b38	rs7216389	1e-07	-0.26	Breast - Mammary Tissue
ENSG00000264968.1	RP11-387H17.4	chr17_39913696_C_T_b38	rs7216389	1e-07	-0.26	Thyroid
ENSG00000161395.13	PGAP3	chr17_39913696_C_T_b38	rs7216389	2e-07	0.14	Nerve - Tibial
ENSG00000161395.13	PGAP3	chr17_39913696_C_T_b38	rs7216389	2.2e-07	0.11	Skin - Not Sun Exposed (Suprapubic)
ENSG00000172057.9	ORMDL3	chr17_39913696_C_T_b38	rs7216389	2.5e-07	0.14	Esophagus - Mucosa
ENSG00000167914.11	GSDMA	chr17_39913696_C_T_b38	rs7216389	2.8e-07	-0.48	Artery - Coronary
ENSG00000264968.1	RP11-387H17.4	chr17_39913696_C_T_b38	rs7216389	3.4e-07	-0.34	Esophagus - Gastroesophageal Junction
ENSG00000264968.1	RP11-387H17.4	chr17_39913696_C_T_b38	rs7216389	3.8e-07	-0.24	Artery - Tibial
ENSG00000108344.14	PSMD3	chr17_39913696_C_T_b38	rs7216389	4.2e-07	0.058	Cells - Cultured fibroblasts
ENSG00000167914.11	GSDMA	chr17_39913696_C_T_b38	rs7216389	4.8e-07	-0.33	Heart - Left Ventricle
ENSG00000073605.18	GSDMB	chr17_39913696_C_T_b38	rs7216389	5.5e-07	0.12	Artery - Tibial
ENSG00000141744.3	PNMT	chr17_39913696_C_T_b38	rs7216389	6.5e-07	0.15	Heart - Atrial Appendage
ENSG00000186075.12	ZPBP2	chr17_39913696_C_T_b38	rs7216389	9.6e-07	-0.39	Spleen
ENSG00000173991.5	TCAP	chr17_39913696_C_T_b38	rs7216389	1.2e-06	0.077	Muscle - Skeletal
ENSG00000161395.13	PGAP3	chr17_39913696_C_T_b38	rs7216389	1.3e-06	0.1	Muscle - Skeletal
ENSG00000172057.9	ORMDL3	chr17_39913696_C_T_b38	rs7216389	2.2e-06	0.14	Skin - Not Sun Exposed (Suprapubic)
ENSG00000073605.18	GSDMB	chr17_39913696_C_T_b38	rs7216389	2.3e-06	0.094	Cells - Cultured fibroblasts
ENSG00000141736.13	ERBB2	chr17_39913696_C_T_b38	rs7216389	2.4e-06	0.096	Skin - Not Sun Exposed (Suprapubic)
ENSG00000167914.11	GSDMA	chr17_39913696_C_T_b38	rs7216389	4.5e-06	-0.35	Stomach
ENSG00000073605.18	GSDMB	chr17_39913696_C_T_b38	rs7216389	5e-06	0.11	Esophagus - Mucosa
ENSG00000108306.11	FBXL20	chr17_39913696_C_T_b38	rs7216389	7.6e-06	-0.15	Colon - Transverse
ENSG00000141736.13	ERBB2	chr17_39913696_C_T_b38	rs7216389	7.7e-06	0.07	Skin - Sun Exposed (Lower leg)
ENSG00000172057.9	ORMDL3	chr17_39913696_C_T_b38	rs7216389	8.2e-06	0.16	Artery - Aorta
ENSG00000161395.13	PGAP3	chr17_39913696_C_T_b38	rs7216389	8.8e-06	0.14	Small Intestine - Terminal Ileum
ENSG00000161395.13	PGAP3	chr17_39913696_C_T_b38	rs7216389	1.1e-05	0.11	Breast - Mammary Tissue
ENSG00000008838.19	MED24	chr17_39913696_C_T_b38	rs7216389	1.1e-05	-0.17	Artery - Tibial
ENSG00000172057.9	ORMDL3	chr17_39913696_C_T_b38	rs7216389	2e-05	0.12	Thyroid
ENSG00000108306.11	FBXL20	chr17_39913696_C_T_b38	rs7216389	2.1e-05	-0.11	Thyroid
ENSG00000161395.13	PGAP3	chr17_39913696_C_T_b38	rs7216389	2.2e-05	0.13	Adipose - Visceral (Omentum)
ENSG00000073605.18	GSDMB	chr17_39913696_C_T_b38	rs7216389	2.3e-05	0.18	Brain - Cortex
ENSG00000161395.13	PGAP3	chr17_39913696_C_T_b38	rs7216389	2.4e-05	0.22	Adrenal Gland
ENSG00000073605.18	GSDMB	chr17_39913696_C_T_b38	rs7216389	2.4e-05	-0.13	Breast - Mammary Tissue
ENSG00000008838.19	MED24	chr17_39913696_C_T_b38	rs7216389	2.5e-05	0.11	Muscle - Skeletal
ENSG00000172057.9	ORMDL3	chr17_39913696_C_T_b38	rs7216389	2.7e-05	0.19	Adrenal Gland
ENSG00000167914.11	GSDMA	chr17_39913696_C_T_b38	rs7216389	4e-05	0.24	Cells - Cultured fibroblasts
ENSG00000073605.18	GSDMB	chr17_39913696_C_T_b38	rs7216389	4.1e-05	0.17	Adrenal Gland
ENSG00000161395.13	PGAP3	chr17_39913696_C_T_b38	rs7216389	4.6e-05	0.13	Artery - Aorta
ENSG00000167914.11	GSDMA	chr17_39913696_C_T_b38	rs7216389	5.7e-05	-0.26	Heart - Atrial Appendage
ENSG00000141744.3	PNMT	chr17_39913696_C_T_b38	rs7216389	6e-05	0.11	Adipose - Visceral (Omentum)
ENSG00000172057.9	ORMDL3	chr17_39913696_C_T_b38	rs7216389	7.9e-05	-0.076	Adipose - Visceral (Omentum)
ENSG00000167914.11	GSDMA	chr17_39913696_C_T_b38	rs7216389	8.2e-05	-0.055	Skin - Sun Exposed (Lower leg)
ENSG00000141744.3	PNMT	chr17_39913696_C_T_b38	rs7216389	8.4e-05	0.14	Heart - Left Ventricle
ENSG00000214546.3	AC087491.2	chr17_39913696_C_T_b38	rs7216389	0.00011	-0.19	Skin - Not Sun Exposed (Suprapubic)
ENSG00000008838.19	MED24	chr17_39913696_C_T_b38	rs7216389	0.00011	-0.2	Artery - Aorta
ENSG00000108306.11	FBXL20	chr17_39913696_C_T_b38	rs7216389	0.00012	-0.076	Artery - Tibial
ENSG00000264968.1	RP11-387H17.4	chr17_39913696_C_T_b38	rs7216389	0.00012	-0.22	Esophagus - Mucosa
ENSG00000141736.13	ERBB2	chr17_39913696_C_T_b38	rs7216389	0.00013	0.11	Heart - Atrial Appendage
ENSG00000172057.9	ORMDL3	chr17_39913696_C_T_b38	rs7216389	0.00017	0.1	Artery - Tibial
ENSG00000188895.11	MSL1	chr17_39913696_C_T_b38	rs7216389	0.00017	-0.16	Nerve - Tibial
ENSG00000108349.16	CASC3	chr17_39913696_C_T_b38	rs7216389	0.00024	0.12	Adipose - Subcutaneous
ENSG00000141738.13	GRB7	chr17_39913696_C_T_b38	rs7216389	0.00026	0.086	Thyroid
Gencode Id	Gene Symbol	Variant Id	SNP Id	P-Value	NES	Tissue
ENSG00000073605.18	GSDMB	chr17_39926554_T_C_b38	rs12603332	2.8e-69	0.32	Whole Blood
ENSG00000172057.9	ORMDL3	chr17_39926554_T_C_b38	rs12603332	1.8e-51	0.37	Whole Blood
ENSG00000073605.18	GSDMB	chr17_39926554_T_C_b38	rs12603332	2.2e-32	0.52	Spleen
ENSG00000172057.9	ORMDL3	chr17_39926554_T_C_b38	rs12603332	5.3e-26	0.64	Spleen
ENSG00000167914.11	GSDMA	chr17_39926554_T_C_b38	rs12603332	2.1e-24	-0.52	Adipose - Subcutaneous
ENSG00000172057.9	ORMDL3	chr17_39926554_T_C_b38	rs12603332	6.2e-22	0.24	Lung
ENSG00000073605.18	GSDMB	chr17_39926554_T_C_b38	rs12603332	3.8e-20	0.2	Lung
ENSG00000172057.9	ORMDL3	chr17_39926554_T_C_b38	rs12603332	8.4e-20	0.21	Cells - Cultured fibroblasts
ENSG00000167914.11	GSDMA	chr17_39926554_T_C_b38	rs12603332	6.7e-19	-0.51	Esophagus - Muscularis
ENSG00000167914.11	GSDMA	chr17_39926554_T_C_b38	rs12603332	1.8e-18	-0.49	Adipose - Visceral (Omentum)
ENSG00000167914.11	GSDMA	chr17_39926554_T_C_b38	rs12603332	2.6e-18	-0.45	Lung
ENSG00000167914.11	GSDMA	chr17_39926554_T_C_b38	rs12603332	3.1e-18	-0.48	Artery - Aorta
ENSG00000172057.9	ORMDL3	chr17_39926554_T_C_b38	rs12603332	4.7e-18	0.66	Cells - EBV-transformed lymphocytes
ENSG00000264968.1	RP11-387H17.4	chr17_39926554_T_C_b38	rs12603332	3.5e-17	-0.33	Adipose - Subcutaneous
ENSG00000264968.1	RP11-387H17.4	chr17_39926554_T_C_b38	rs12603332	6e-17	-0.33	Muscle - Skeletal
ENSG00000167914.11	GSDMA	chr17_39926554_T_C_b38	rs12603332	1.4e-16	-0.4	Artery - Tibial
ENSG00000167914.11	GSDMA	chr17_39926554_T_C_b38	rs12603332	4.2e-16	-0.44	Nerve - Tibial
ENSG00000167914.11	GSDMA	chr17_39926554_T_C_b38	rs12603332	2e-15	-0.49	Colon - Transverse
ENSG00000172057.9	ORMDL3	chr17_39926554_T_C_b38	rs12603332	4e-15	0.2	Skin - Sun Exposed (Lower leg)
ENSG00000161395.13	PGAP3	chr17_39926554_T_C_b38	rs12603332	1.3e-14	0.19	Thyroid
ENSG00000264968.1	RP11-387H17.4	chr17_39926554_T_C_b38	rs12603332	2.1e-14	-0.35	Artery - Tibial
ENSG00000186075.12	ZPBP2	chr17_39926554_T_C_b38	rs12603332	3.9e-14	0.17	Testis
ENSG00000073605.18	GSDMB	chr17_39926554_T_C_b38	rs12603332	2.9e-13	0.17	Colon - Transverse
ENSG00000167914.11	GSDMA	chr17_39926554_T_C_b38	rs12603332	3.7e-13	-0.46	Breast - Mammary Tissue
ENSG00000167914.11	GSDMA	chr17_39926554_T_C_b38	rs12603332	1.4e-12	-0.34	Thyroid
ENSG00000264968.1	RP11-387H17.4	chr17_39926554_T_C_b38	rs12603332	2.1e-12	-0.39	Nerve - Tibial
ENSG00000172057.9	ORMDL3	chr17_39926554_T_C_b38	rs12603332	4.1e-12	0.18	Esophagus - Mucosa
ENSG00000167914.11	GSDMA	chr17_39926554_T_C_b38	rs12603332	6.6e-12	-0.33	Muscle - Skeletal
ENSG00000073605.18	GSDMB	chr17_39926554_T_C_b38	rs12603332	1.8e-11	0.25	Small Intestine - Terminal Ileum
ENSG00000264968.1	RP11-387H17.4	chr17_39926554_T_C_b38	rs12603332	3.7e-11	-0.32	Breast - Mammary Tissue
ENSG00000264968.1	RP11-387H17.4	chr17_39926554_T_C_b38	rs12603332	3.9e-11	-0.31	Thyroid
ENSG00000167914.11	GSDMA	chr17_39926554_T_C_b38	rs12603332	1.1e-10	-0.41	Heart - Left Ventricle
ENSG00000167914.11	GSDMA	chr17_39926554_T_C_b38	rs12603332	1.6e-10	-0.43	Colon - Sigmoid
ENSG00000167914.11	GSDMA	chr17_39926554_T_C_b38	rs12603332	2.1e-10	-0.43	Esophagus - Gastroesophageal Junction
ENSG00000172057.9	ORMDL3	chr17_39926554_T_C_b38	rs12603332	2.6e-10	0.22	Esophagus - Muscularis
ENSG00000161395.13	PGAP3	chr17_39926554_T_C_b38	rs12603332	3.4e-10	0.19	Heart - Left Ventricle
ENSG00000073605.18	GSDMB	chr17_39926554_T_C_b38	rs12603332	1.1e-09	0.12	Cells - Cultured fibroblasts
ENSG00000167914.11	GSDMA	chr17_39926554_T_C_b38	rs12603332	1.1e-09	-0.53	Artery - Coronary
ENSG00000172057.9	ORMDL3	chr17_39926554_T_C_b38	rs12603332	1.4e-09	0.36	Small Intestine - Terminal Ileum
ENSG00000264968.1	RP11-387H17.4	chr17_39926554_T_C_b38	rs12603332	2.1e-09	-0.38	Esophagus - Gastroesophageal Junction
ENSG00000167914.11	GSDMA	chr17_39926554_T_C_b38	rs12603332	2.6e-09	-0.46	Adrenal Gland
ENSG00000167914.11	GSDMA	chr17_39926554_T_C_b38	rs12603332	2.7e-09	-0.08	Skin - Sun Exposed (Lower leg)
ENSG00000167914.11	GSDMA	chr17_39926554_T_C_b38	rs12603332	3e-09	-0.37	Heart - Atrial Appendage
ENSG00000167914.11	GSDMA	chr17_39926554_T_C_b38	rs12603332	3.5e-09	-0.43	Stomach
ENSG00000167914.11	GSDMA	chr17_39926554_T_C_b38	rs12603332	5.2e-09	0.33	Cells - Cultured fibroblasts
ENSG00000161405.16	IKZF3	chr17_39926554_T_C_b38	rs12603332	7.5e-09	-0.074	Whole Blood
ENSG00000073605.18	GSDMB	chr17_39926554_T_C_b38	rs12603332	9.3e-09	0.12	Stomach
ENSG00000073605.18	GSDMB	chr17_39926554_T_C_b38	rs12603332	1.1e-08	0.13	Skin - Sun Exposed (Lower leg)
ENSG00000264968.1	RP11-387H17.4	chr17_39926554_T_C_b38	rs12603332	1.1e-08	-0.27	Adipose - Visceral (Omentum)
ENSG00000008838.19	MED24	chr17_39926554_T_C_b38	rs12603332	2.9e-08	-0.27	Artery - Aorta
ENSG00000161395.13	PGAP3	chr17_39926554_T_C_b38	rs12603332	3.5e-08	0.2	Heart - Atrial Appendage
ENSG00000073605.18	GSDMB	chr17_39926554_T_C_b38	rs12603332	4.4e-08	0.37	Cells - EBV-transformed lymphocytes
ENSG00000172057.9	ORMDL3	chr17_39926554_T_C_b38	rs12603332	5.3e-08	0.15	Skin - Not Sun Exposed (Suprapubic)
ENSG00000172057.9	ORMDL3	chr17_39926554_T_C_b38	rs12603332	5.7e-08	0.24	Adrenal Gland
ENSG00000161395.13	PGAP3	chr17_39926554_T_C_b38	rs12603332	6.1e-08	0.2	Pancreas
ENSG00000161395.13	PGAP3	chr17_39926554_T_C_b38	rs12603332	7.1e-08	0.15	Stomach
ENSG00000161395.13	PGAP3	chr17_39926554_T_C_b38	rs12603332	7.2e-08	0.12	Lung
ENSG00000073605.18	GSDMB	chr17_39926554_T_C_b38	rs12603332	7.9e-08	0.13	Esophagus - Mucosa
ENSG00000172057.9	ORMDL3	chr17_39926554_T_C_b38	rs12603332	8.8e-08	0.19	Artery - Aorta
ENSG00000172057.9	ORMDL3	chr17_39926554_T_C_b38	rs12603332	8.8e-08	0.29	Brain - Frontal Cortex (BA9)
ENSG00000161395.13	PGAP3	chr17_39926554_T_C_b38	rs12603332	1.4e-07	0.33	Pituitary
ENSG00000008838.19	MED24	chr17_39926554_T_C_b38	rs12603332	2e-07	-0.19	Artery - Tibial
ENSG00000161395.13	PGAP3	chr17_39926554_T_C_b38	rs12603332	3.3e-07	0.11	Skin - Not Sun Exposed (Suprapubic)
ENSG00000172057.9	ORMDL3	chr17_39926554_T_C_b38	rs12603332	3.8e-07	0.14	Thyroid
ENSG00000172057.9	ORMDL3	chr17_39926554_T_C_b38	rs12603332	4.5e-07	0.14	Nerve - Tibial
ENSG00000073605.18	GSDMB	chr17_39926554_T_C_b38	rs12603332	5.4e-07	0.12	Artery - Tibial
ENSG00000108344.14	PSMD3	chr17_39926554_T_C_b38	rs12603332	5.6e-07	0.055	Cells - Cultured fibroblasts
ENSG00000161395.13	PGAP3	chr17_39926554_T_C_b38	rs12603332	7.6e-07	0.24	Adrenal Gland
ENSG00000161395.13	PGAP3	chr17_39926554_T_C_b38	rs12603332	9e-07	0.16	Small Intestine - Terminal Ileum
ENSG00000161395.13	PGAP3	chr17_39926554_T_C_b38	rs12603332	1.2e-06	0.12	Esophagus - Muscularis
ENSG00000161395.13	PGAP3	chr17_39926554_T_C_b38	rs12603332	1.3e-06	0.11	Skin - Sun Exposed (Lower leg)
ENSG00000131771.13	PPP1R1B	chr17_39926554_T_C_b38	rs12603332	1.6e-06	0.28	Heart - Atrial Appendage
ENSG00000161395.13	PGAP3	chr17_39926554_T_C_b38	rs12603332	1.7e-06	0.098	Muscle - Skeletal
ENSG00000008838.19	MED24	chr17_39926554_T_C_b38	rs12603332	2.7e-06	-0.18	Adipose - Subcutaneous
ENSG00000073605.18	GSDMB	chr17_39926554_T_C_b38	rs12603332	3.1e-06	0.22	Ovary
ENSG00000264968.1	RP11-387H17.4	chr17_39926554_T_C_b38	rs12603332	3.3e-06	-0.24	Artery - Aorta
ENSG00000264968.1	RP11-387H17.4	chr17_39926554_T_C_b38	rs12603332	3.7e-06	-0.26	Esophagus - Mucosa
ENSG00000008838.19	MED24	chr17_39926554_T_C_b38	rs12603332	3.8e-06	0.28	Brain - Frontal Cortex (BA9)
ENSG00000264968.1	RP11-387H17.4	chr17_39926554_T_C_b38	rs12603332	4.5e-06	-0.34	Artery - Coronary
ENSG00000264968.1	RP11-387H17.4	chr17_39926554_T_C_b38	rs12603332	6.5e-06	-0.27	Heart - Atrial Appendage
ENSG00000167914.11	GSDMA	chr17_39926554_T_C_b38	rs12603332	6.5e-06	-0.41	Small Intestine - Terminal Ileum
ENSG00000161395.13	PGAP3	chr17_39926554_T_C_b38	rs12603332	6.5e-06	0.12	Nerve - Tibial
ENSG00000167914.11	GSDMA	chr17_39926554_T_C_b38	rs12603332	6.6e-06	-0.28	Pancreas
ENSG00000264968.1	RP11-387H17.4	chr17_39926554_T_C_b38	rs12603332	7e-06	-0.24	Skin - Sun Exposed (Lower leg)
ENSG00000141738.13	GRB7	chr17_39926554_T_C_b38	rs12603332	7.7e-06	0.1	Thyroid
ENSG00000172057.9	ORMDL3	chr17_39926554_T_C_b38	rs12603332	8.2e-06	0.29	Ovary
ENSG00000172057.9	ORMDL3	chr17_39926554_T_C_b38	rs12603332	9.7e-06	0.12	Artery - Tibial
ENSG00000264968.1	RP11-387H17.4	chr17_39926554_T_C_b38	rs12603332	1e-05	-0.15	Testis
ENSG00000073605.18	GSDMB	chr17_39926554_T_C_b38	rs12603332	1.3e-05	0.17	Adrenal Gland
ENSG00000108306.11	FBXL20	chr17_39926554_T_C_b38	rs12603332	1.3e-05	-0.11	Thyroid
ENSG00000008838.19	MED24	chr17_39926554_T_C_b38	rs12603332	1.3e-05	-0.16	Nerve - Tibial
ENSG00000264968.1	RP11-387H17.4	chr17_39926554_T_C_b38	rs12603332	1.5e-05	-0.25	Colon - Sigmoid
ENSG00000131748.15	STARD3	chr17_39926554_T_C_b38	rs12603332	1.8e-05	0.15	Cells - Cultured fibroblasts
ENSG00000161395.13	PGAP3	chr17_39926554_T_C_b38	rs12603332	2.4e-05	0.089	Colon - Transverse
ENSG00000161395.13	PGAP3	chr17_39926554_T_C_b38	rs12603332	2.5e-05	0.13	Artery - Aorta
ENSG00000073605.18	GSDMB	chr17_39926554_T_C_b38	rs12603332	2.7e-05	0.18	Brain - Cortex
ENSG00000073605.18	GSDMB	chr17_39926554_T_C_b38	rs12603332	3.3e-05	0.1	Skin - Not Sun Exposed (Suprapubic)
ENSG00000161395.13	PGAP3	chr17_39926554_T_C_b38	rs12603332	4.6e-05	0.097	Breast - Mammary Tissue
ENSG00000141736.13	ERBB2	chr17_39926554_T_C_b38	rs12603332	4.7e-05	0.062	Skin - Sun Exposed (Lower leg)
ENSG00000204913.5	LRRC3C	chr17_39926554_T_C_b38	rs12603332	7.6e-05	-0.23	Testis
ENSG00000161395.13	PGAP3	chr17_39926554_T_C_b38	rs12603332	8.1e-05	0.11	Esophagus - Gastroesophageal Junction
ENSG00000172057.9	ORMDL3	chr17_39926554_T_C_b38	rs12603332	8.6e-05	0.21	Brain - Cortex
ENSG00000141736.13	ERBB2	chr17_39926554_T_C_b38	rs12603332	9.2e-05	0.077	Skin - Not Sun Exposed (Suprapubic)
ENSG00000108349.16	CASC3	chr17_39926554_T_C_b38	rs12603332	9.3e-05	0.12	Adipose - Subcutaneous
ENSG00000264968.1	RP11-387H17.4	chr17_39926554_T_C_b38	rs12603332	9.5e-05	-0.22	Esophagus - Muscularis
ENSG00000141744.3	PNMT	chr17_39926554_T_C_b38	rs12603332	9.6e-05	0.11	Heart - Atrial Appendage
ENSG00000173991.5	TCAP	chr17_39926554_T_C_b38	rs12603332	0.00013	0.059	Muscle - Skeletal
ENSG00000188895.11	MSL1	chr17_39926554_T_C_b38	rs12603332	0.00013	-0.1	Lung
ENSG00000073605.18	GSDMB	chr17_39926554_T_C_b38	rs12603332	0.00014	0.11	Nerve - Tibial
ENSG00000008838.19	MED24	chr17_39926554_T_C_b38	rs12603332	0.0002	0.097	Muscle - Skeletal
ENSG00000073605.18	GSDMB	chr17_39926554_T_C_b38	rs12603332	0.00023	0.076	Thyroid
Gencode Id	Gene Symbol	Variant Id	SNP Id	P-Value	NES	Tissue
ENSG00000073605.18	GSDMB	chr17_39933091_A_G_b38	rs4794820	2.5e-55	0.3	Whole Blood
ENSG00000172057.9	ORMDL3	chr17_39933091_A_G_b38	rs4794820	1.3e-49	0.37	Whole Blood
ENSG00000167914.11	GSDMA	chr17_39933091_A_G_b38	rs4794820	2.4e-33	-0.61	Adipose - Subcutaneous
ENSG00000167914.11	GSDMA	chr17_39933091_A_G_b38	rs4794820	1.6e-30	-0.61	Adipose - Visceral (Omentum)
ENSG00000073605.18	GSDMB	chr17_39933091_A_G_b38	rs4794820	1.1e-27	0.47	Spleen
ENSG00000167914.11	GSDMA	chr17_39933091_A_G_b38	rs4794820	2.5e-26	-0.52	Artery - Tibial
ENSG00000167914.11	GSDMA	chr17_39933091_A_G_b38	rs4794820	4.9e-26	-0.59	Esophagus - Muscularis
ENSG00000167914.11	GSDMA	chr17_39933091_A_G_b38	rs4794820	2e-25	-0.53	Lung
ENSG00000172057.9	ORMDL3	chr17_39933091_A_G_b38	rs4794820	7.2e-25	0.59	Spleen
ENSG00000167914.11	GSDMA	chr17_39933091_A_G_b38	rs4794820	5.6e-24	-0.54	Nerve - Tibial
ENSG00000167914.11	GSDMA	chr17_39933091_A_G_b38	rs4794820	7.3e-24	-0.56	Artery - Aorta
ENSG00000167914.11	GSDMA	chr17_39933091_A_G_b38	rs4794820	5.1e-22	-0.58	Colon - Transverse
ENSG00000186075.12	ZPBP2	chr17_39933091_A_G_b38	rs4794820	1.4e-21	0.21	Testis
ENSG00000167914.11	GSDMA	chr17_39933091_A_G_b38	rs4794820	5.5e-21	-0.58	Breast - Mammary Tissue
ENSG00000172057.9	ORMDL3	chr17_39933091_A_G_b38	rs4794820	9.8e-18	0.22	Lung
ENSG00000167914.11	GSDMA	chr17_39933091_A_G_b38	rs4794820	1.9e-17	-0.4	Thyroid
ENSG00000167914.11	GSDMA	chr17_39933091_A_G_b38	rs4794820	9.8e-17	-0.55	Esophagus - Gastroesophageal Junction
ENSG00000167914.11	GSDMA	chr17_39933091_A_G_b38	rs4794820	1.3e-15	-0.39	Muscle - Skeletal
ENSG00000172057.9	ORMDL3	chr17_39933091_A_G_b38	rs4794820	2.8e-15	0.64	Cells - EBV-transformed lymphocytes
ENSG00000167914.11	GSDMA	chr17_39933091_A_G_b38	rs4794820	3.1e-15	-0.53	Colon - Sigmoid
ENSG00000167914.11	GSDMA	chr17_39933091_A_G_b38	rs4794820	6.3e-15	-0.5	Heart - Left Ventricle
ENSG00000167914.11	GSDMA	chr17_39933091_A_G_b38	rs4794820	1.3e-14	-0.65	Artery - Coronary
ENSG00000167914.11	GSDMA	chr17_39933091_A_G_b38	rs4794820	1.4e-14	0.43	Cells - Cultured fibroblasts
ENSG00000167914.11	GSDMA	chr17_39933091_A_G_b38	rs4794820	1.6e-14	-0.6	Adrenal Gland
ENSG00000073605.18	GSDMB	chr17_39933091_A_G_b38	rs4794820	2.1e-14	0.28	Small Intestine - Terminal Ileum
ENSG00000264968.1	RP11-387H17.4	chr17_39933091_A_G_b38	rs4794820	3.6e-14	-0.3	Adipose - Subcutaneous
ENSG00000167914.11	GSDMA	chr17_39933091_A_G_b38	rs4794820	1.4e-13	-0.53	Stomach
ENSG00000073605.18	GSDMB	chr17_39933091_A_G_b38	rs4794820	9.6e-13	0.16	Colon - Transverse
ENSG00000073605.18	GSDMB	chr17_39933091_A_G_b38	rs4794820	1.8e-12	0.16	Lung
ENSG00000161395.13	PGAP3	chr17_39933091_A_G_b38	rs4794820	3.8e-12	0.17	Thyroid
ENSG00000167914.11	GSDMA	chr17_39933091_A_G_b38	rs4794820	4.5e-12	-0.43	Heart - Atrial Appendage
ENSG00000008838.19	MED24	chr17_39933091_A_G_b38	rs4794820	8.6e-12	-0.25	Artery - Tibial
ENSG00000008838.19	MED24	chr17_39933091_A_G_b38	rs4794820	1.6e-10	-0.32	Artery - Aorta
ENSG00000172057.9	ORMDL3	chr17_39933091_A_G_b38	rs4794820	1.8e-10	0.17	Esophagus - Mucosa
ENSG00000172057.9	ORMDL3	chr17_39933091_A_G_b38	rs4794820	2.8e-10	0.17	Skin - Sun Exposed (Lower leg)
ENSG00000264968.1	RP11-387H17.4	chr17_39933091_A_G_b38	rs4794820	6.7e-10	-0.29	Artery - Tibial
ENSG00000264968.1	RP11-387H17.4	chr17_39933091_A_G_b38	rs4794820	1.1e-09	-0.25	Muscle - Skeletal
ENSG00000167914.11	GSDMA	chr17_39933091_A_G_b38	rs4794820	1.8e-09	-0.083	Skin - Sun Exposed (Lower leg)
ENSG00000008838.19	MED24	chr17_39933091_A_G_b38	rs4794820	2.4e-09	-0.22	Nerve - Tibial
ENSG00000008838.19	MED24	chr17_39933091_A_G_b38	rs4794820	4.3e-09	-0.23	Adipose - Subcutaneous
ENSG00000264968.1	RP11-387H17.4	chr17_39933091_A_G_b38	rs4794820	1.7e-08	-0.27	Breast - Mammary Tissue
ENSG00000161405.16	IKZF3	chr17_39933091_A_G_b38	rs4794820	2.7e-08	-0.072	Whole Blood
ENSG00000167914.11	GSDMA	chr17_39933091_A_G_b38	rs4794820	2.8e-08	-0.35	Pancreas
ENSG00000172057.9	ORMDL3	chr17_39933091_A_G_b38	rs4794820	3e-08	0.14	Cells - Cultured fibroblasts
ENSG00000264968.1	RP11-387H17.4	chr17_39933091_A_G_b38	rs4794820	5.6e-08	-0.35	Esophagus - Gastroesophageal Junction
ENSG00000161395.13	PGAP3	chr17_39933091_A_G_b38	rs4794820	1.3e-07	0.2	Pancreas
ENSG00000073605.18	GSDMB	chr17_39933091_A_G_b38	rs4794820	1.9e-07	0.11	Stomach
ENSG00000073605.18	GSDMB	chr17_39933091_A_G_b38	rs4794820	2.5e-07	0.37	Cells - EBV-transformed lymphocytes
ENSG00000008838.19	MED24	chr17_39933091_A_G_b38	rs4794820	2.8e-07	0.31	Brain - Frontal Cortex (BA9)
ENSG00000172057.9	ORMDL3	chr17_39933091_A_G_b38	rs4794820	2.9e-07	-0.099	Adipose - Subcutaneous
ENSG00000161395.13	PGAP3	chr17_39933091_A_G_b38	rs4794820	3.6e-07	0.16	Heart - Left Ventricle
ENSG00000108344.14	PSMD3	chr17_39933091_A_G_b38	rs4794820	4.6e-07	0.056	Cells - Cultured fibroblasts
ENSG00000172057.9	ORMDL3	chr17_39933091_A_G_b38	rs4794820	1e-06	0.3	Small Intestine - Terminal Ileum
ENSG00000264968.1	RP11-387H17.4	chr17_39933091_A_G_b38	rs4794820	1.9e-06	-0.22	Thyroid
ENSG00000264968.1	RP11-387H17.4	chr17_39933091_A_G_b38	rs4794820	2.4e-06	-0.27	Nerve - Tibial
ENSG00000008838.19	MED24	chr17_39933091_A_G_b38	rs4794820	3.1e-06	-0.14	Skin - Not Sun Exposed (Suprapubic)
ENSG00000161395.13	PGAP3	chr17_39933091_A_G_b38	rs4794820	3.2e-06	0.15	Small Intestine - Terminal Ileum
ENSG00000161395.13	PGAP3	chr17_39933091_A_G_b38	rs4794820	3.7e-06	0.11	Esophagus - Muscularis
ENSG00000167914.11	GSDMA	chr17_39933091_A_G_b38	rs4794820	3.8e-06	-0.43	Small Intestine - Terminal Ileum
ENSG00000008838.19	MED24	chr17_39933091_A_G_b38	rs4794820	5.7e-06	0.12	Muscle - Skeletal
ENSG00000264968.1	RP11-387H17.4	chr17_39933091_A_G_b38	rs4794820	6e-06	-0.24	Artery - Aorta
ENSG00000161405.16	IKZF3	chr17_39933091_A_G_b38	rs4794820	6.1e-06	-0.35	Cells - EBV-transformed lymphocytes
ENSG00000172057.9	ORMDL3	chr17_39933091_A_G_b38	rs4794820	9.7e-06	0.12	Nerve - Tibial
ENSG00000264968.1	RP11-387H17.4	chr17_39933091_A_G_b38	rs4794820	1e-05	-0.21	Adipose - Visceral (Omentum)
ENSG00000161395.13	PGAP3	chr17_39933091_A_G_b38	rs4794820	1.1e-05	0.16	Heart - Atrial Appendage
ENSG00000008838.19	MED24	chr17_39933091_A_G_b38	rs4794820	1.3e-05	-0.23	Testis
ENSG00000073605.18	GSDMB	chr17_39933091_A_G_b38	rs4794820	1.5e-05	-0.14	Breast - Mammary Tissue
ENSG00000172057.9	ORMDL3	chr17_39933091_A_G_b38	rs4794820	2.4e-05	0.14	Esophagus - Muscularis
ENSG00000008838.19	MED24	chr17_39933091_A_G_b38	rs4794820	2.5e-05	-0.23	Spleen
ENSG00000131748.15	STARD3	chr17_39933091_A_G_b38	rs4794820	2.7e-05	0.15	Cells - Cultured fibroblasts
ENSG00000141738.13	GRB7	chr17_39933091_A_G_b38	rs4794820	2.8e-05	0.095	Thyroid
ENSG00000161395.13	PGAP3	chr17_39933091_A_G_b38	rs4794820	2.9e-05	0.11	Nerve - Tibial
ENSG00000204913.5	LRRC3C	chr17_39933091_A_G_b38	rs4794820	3e-05	-0.24	Testis
ENSG00000008838.19	MED24	chr17_39933091_A_G_b38	rs4794820	3.1e-05	-0.14	Thyroid
ENSG00000161395.13	PGAP3	chr17_39933091_A_G_b38	rs4794820	4.1e-05	0.09	Lung
ENSG00000141736.13	ERBB2	chr17_39933091_A_G_b38	rs4794820	4.5e-05	0.064	Skin - Sun Exposed (Lower leg)
ENSG00000008838.19	MED24	chr17_39933091_A_G_b38	rs4794820	4.8e-05	-0.18	Breast - Mammary Tissue
ENSG00000161395.13	PGAP3	chr17_39933091_A_G_b38	rs4794820	5.6e-05	0.084	Muscle - Skeletal
ENSG00000161395.13	PGAP3	chr17_39933091_A_G_b38	rs4794820	6.1e-05	0.21	Adrenal Gland
ENSG00000008838.19	MED24	chr17_39933091_A_G_b38	rs4794820	6.6e-05	-0.11	Skin - Sun Exposed (Lower leg)
ENSG00000008838.19	MED24	chr17_39933091_A_G_b38	rs4794820	7.1e-05	-0.14	Esophagus - Muscularis
ENSG00000008838.19	MED24	chr17_39933091_A_G_b38	rs4794820	8.3e-05	-0.058	Whole Blood
ENSG00000172057.9	ORMDL3	chr17_39933091_A_G_b38	rs4794820	9.9e-05	0.11	Skin - Not Sun Exposed (Suprapubic)
ENSG00000008838.19	MED24	chr17_39933091_A_G_b38	rs4794820	0.00011	-0.13	Esophagus - Mucosa
ENSG00000131771.13	PPP1R1B	chr17_39933091_A_G_b38	rs4794820	0.00011	0.22	Heart - Atrial Appendage
ENSG00000008838.19	MED24	chr17_39933091_A_G_b38	rs4794820	0.00012	-0.069	Cells - Cultured fibroblasts
ENSG00000161395.13	PGAP3	chr17_39933091_A_G_b38	rs4794820	0.00012	0.08	Skin - Not Sun Exposed (Suprapubic)
ENSG00000264968.1	RP11-387H17.4	chr17_39933091_A_G_b38	rs4794820	0.00014	-0.13	Testis
ENSG00000161395.13	PGAP3	chr17_39933091_A_G_b38	rs4794820	0.00014	0.088	Skin - Sun Exposed (Lower leg)
ENSG00000167914.11	GSDMA	chr17_39933091_A_G_b38	rs4794820	0.00017	-0.13	Esophagus - Mucosa
ENSG00000264968.1	RP11-387H17.4	chr17_39933091_A_G_b38	rs4794820	0.00018	-0.21	Esophagus - Mucosa
ENSG00000188895.11	MSL1	chr17_39933091_A_G_b38	rs4794820	0.00019	-0.099	Lung
ENSG00000073605.18	GSDMB	chr17_39933091_A_G_b38	rs4794820	0.00025	0.072	Cells - Cultured fibroblasts

## Sheet: Table S2
Supplementary Table S2. sgRNA target sequences for regions that harbor SNPs
SNPs	Associated lung diseases	sgRNA target sequence (underlined; red; SNP, green; PAM)					Ordered sequence info for Invitrogen custom TrueGuide gRNA
rs1800469 (T/C)	Asthma/CF/COPD	ccatccttcaggtgtcctgttgc					GCAACAGGACACCTGAAGGA
rs35705950 (G/T)	IPF	cctttatcttctgttttcagcgc					GCGCTGAAAACAGAAGATAA
rs2241712 (C/T)	Asthma/COPD	ccttccgcgtcacgccagccacc					GGTGGCTGGCGTGACGCGGA
rs907091 (C/T)	Asthma	ccgggaccactcattccactgct					AGCAGTGGAATGAGTGGTCC
rs9303277 (C/T)	Asthma	tcatgcgatgaattaaaacaggg					TCATGCGATGAATTAAAACA
rs12936231 (C/G)	Asthma	cccccagatgcagtgaaaccatc					GATGGTTTCACTGCATCTGG
rs8067378 (A/G)	Asthma	tagggaaaaacgtttatatcactgccaggtttgtgcagatgtcagtgg					CAGGTTTGTGCAGATGTCAG
rs8069176 (G/A)	Asthma	tggtttgctgatttgtttttctgttttttcatctaagctcacgaatgagactgg					TCTAAGCTCACGAATGAGAC
rs7216389 (C/T)	Asthma	ccctggaaagtcacaaacacgca					TGCGTGTTTGTGACTTTCCA
rs12603332 (T/C)	Asthma	gtggctgcttagtgctgggccctgatgtgg					CTTAGTGCTGGGCCCTGATG
rs4794820 (A/G)	Asthma	aacaacaaaaaaaccttgaatcaggatgaagggatttagggtgatctttttcattctctagtttcaaacttcacgtaatgtggtattacttttaaattttttattaaaattgtttaaaaacaaaatgagtctgccacagg					AAACAAAATGAGTCTGCCAC

## Sheet: Table S3
Supplementary Table S3. SNP alleles in different cell types
Cell types\SNPs	rs1800469	rs35705950	rs2241712
A549	C	G	T
H292	C	G	T
H441	T	G	C
Primary lung fibroblast	T	G	C

## Sheet: Table S4
Supplementary Table S4. Relative gene expression levels of different cell types
Gene\Cells	H292 (FPKM)	H441 (FPKM)	A549 (FPKM)		A549 (TaqMan)	Primary lung fibroblast (TaqMan)
TGFB1	15.5015	25.2038	45.6743		87.4235	100.297
B9D2	3.7511	1.34143	10.2155		21.963	5.6504
TMEM91	2.61005	0.881568	5.6731		5.68267	4.17993
SCGB1A1	0.500035	0	0.204846
GAPDH	2115.02	3847.03	3151.64		3151.64	3151.64
FPKM vaues were obtained from Klijn et al.
For comparison, TaqMan expression was normalized to a GAPDH value of 3151.63767.

## Sheet: Table S5
Supplementary Table S5. Differentially expresssed genes in CRISPRi targeting rs1800469 analyzed by RNA-seq
gene	baseMean	log2FoldChange	pvalue	padj
TGFB1	472.172	-1.81139	9.0192e-13	1.60217e-08
MMP9	342.769	-1.65482	9.89115e-07	0.00878532
DSG1	14.1611	3.40163	0.000253276	1
NKAIN4	4.58187	-4.4943	0.0109894	1
FRG2EP	24.6043	1.7468	0.0679877	1
IGFL1	19.5537	-1.79889	0.0936913	1
DNAH6	4.39039	-2.81068	0.101963	1
GRM8	1.34615	-3.75181	0.123882	1
CDK15	7.16883	-2.21161	0.126284	1
CFAP58	3.22419	-2.97747	0.137358	1
RASSF2	4.79337	-2.48507	0.141461	1
LOC285847	1.21276	-3.59697	0.155254	1
ISYNA1	9.75669	-1.95516	0.156949	1
FAM43A	1.22767	-3.61036	0.158069	1
LINC00950	1.2027	-3.58764	0.159267	1
PIPOX	13.6956	-1.77861	0.160226	1
PRR16	1.08786	3.69372	0.16107	1
SLC9A9	1.08637	3.69225	0.161416	1
LOC283788	2.00135	-3.22163	0.162502	1
LINC01132	1.78166	3.32102	0.164633	1
MEI1	1.19525	-3.58071	0.164902	1
SCN4B	1.88008	-3.11247	0.191757	1
SEMA5B	1.87802	-3.11436	0.193359	1
CHST7	1.86517	-3.10323	0.194054	1
C19orf45	2.83968	-2.76037	0.197262	1
LOC339539	2.81732	-2.75091	0.197772	1
SKOR1	1.07677	-3.42037	0.201936	1
WHAMMP2	1.835	-3.08365	0.202817	1
FBLN2	1.09428	-3.43862	0.203458	1
MIR26A2	1.09428	-3.43862	0.203458	1
SYT11	2.82683	-2.74815	0.204536	1
MIR4257	1.06671	-3.40989	0.20913	1
CREG2	1.82009	-3.07379	0.2109	1
QPCT	31.666	-1.43396	0.212873	1
GDF5	1.0518	-3.3945	0.213353	1
FAM186A	1.0492	-3.39145	0.216184	1
ABTB2	127.637	-1.22023	0.226762	1
PIP	0.911244	3.43616	0.228879	1
LOC283710	1.72918	-2.97731	0.231805	1
LOC101927884	1.59105	3.14473	0.234025	1
PDLIM3	1.74409	-2.98774	0.234078	1
GAS6	2.65955	-2.65814	0.234507	1
MIR181B2	1.7044	-2.96319	0.235997	1
RDH16	2.31321	2.73594	0.254458	1
SNORA70F	0.908251	3.43261	0.255497	1
LOC101927142	0.903416	3.42672	0.2573	1
IFITM5	9.46197	-1.74383	0.259514	1
ITIH4	9.43216	-1.73655	0.259892	1
PPP1R3A	0.909575	3.43426	0.261516	1
SERPINB9P1	4.05023	-2.1986	0.261945	1
TUBA1A	11.3971	-1.66734	0.26259	1
C16orf86	3.33748	-2.34302	0.265185	1
KISS1	5.41672	-1.98258	0.268775	1
LRRC43	0.915812	-3.18944	0.271218	1
UGT2B15	0.915812	-3.18944	0.271218	1
FAM21EP	0.923264	-3.19833	0.273046	1
LOC100507431	10.5973	-1.66066	0.273812	1
WBP5	7.50456	-1.83134	0.278105	1
DDX25	0.908359	-3.18053	0.278683	1
KCNH8	1.55816	-2.81249	0.282201	1
TAT	1.55816	-2.81249	0.282201	1
CLEC1A	0.898301	-3.16807	0.282633	1
LINC00639	0.898301	-3.16807	0.282633	1
LOC101929231	1.58853	-2.83975	0.283309	1
ACMSD	2.10005	2.60191	0.2855	1
MAT1A	1.53749	-2.79901	0.288741	1
LOC101927178	1.53599	-2.799	0.288834	1
WASH7P	1.53599	-2.799	0.288834	1
ISL1	0.950834	-3.23324	0.290359	1
MIR181B1	0.958286	-3.24281	0.29508	1
ADAMTS18	1.5332	-2.79308	0.296573	1
KLHDC7A	24.5874	-1.41264	0.297053	1
HCRTR2	0.930717	-3.20806	0.298352	1
C2orf61	1.51998	-2.78496	0.300628	1
LOC100129203	6.58221	-1.82299	0.300938	1
LOC101927418	2.34359	-2.44893	0.30596	1
ARL2-SNX15	0.900907	-3.17083	0.310479	1
MIR1180	0.900907	-3.17083	0.310479	1
PALMD	1.53115	-2.79454	0.319487	1
SPOCK3	6.48515	-1.78492	0.324062	1
CD70	2.30372	-2.42788	0.326319	1
PLEKHG4B	44.9435	-1.28159	0.331358	1
LOC100132735	0.729962	3.11563	0.332708	1
TCERG1L	0.729962	3.11563	0.332708	1
KCNMA1	0.7253	3.10885	0.335053	1
LOC101927766	0.7253	3.10885	0.335053	1
MIR548AN	0.7253	3.10885	0.335053	1
MST1L	0.7253	3.10885	0.335053	1
INTS4P2	1.41751	-2.65678	0.341064	1
MIR4728	1.42962	-2.66342	0.345823	1
ZNF366	1.92177	2.45395	0.347369	1
GUCY1B2	8.26038	-1.64285	0.351287	1
FNDC9	0.731459	3.11806	0.356213	1
CD163	1.25366	2.7366	0.359286	1
NACAD	0.772366	-2.93972	0.359715	1
LINC00996	0.779819	-2.95041	0.360441	1
SPEF1	0.779819	-2.95041	0.360441	1
GPR176	14.9652	-1.45415	0.360648	1
ASCL3	0.722134	3.10392	0.361177	1
CASKIN1	2.16512	-2.31895	0.361528	1
NRXN2	0.728293	3.11329	0.362284	1
WBSCR28	2.20797	-2.32948	0.362925	1
ADH1A	0.762308	-2.92504	0.364895	1
CCDC37	0.762308	-2.92504	0.364895	1
LINC01600	0.762308	-2.92504	0.364895	1
MCF2	0.762308	-2.92504	0.364895	1
PRSS46	0.762308	-2.92504	0.364895	1
THBS2	0.762308	-2.92504	0.364895	1
RSPO3	0.720638	3.10156	0.366386	1
CCZ1B	0.764914	-2.92918	0.367947	1
PDE1C	0.764914	-2.92918	0.367947	1
POU4F3	0.764914	-2.92918	0.367947	1
CDO1	0.754855	-2.91436	0.368719	1
TENM3	0.754855	-2.91436	0.368719	1
SEPT4-AS1	2.16623	-2.32236	0.37089	1
ADAMTS12	4.2917	-1.88867	0.373321	1
MALRD1	3.69483	1.92216	0.374676	1
F10	0.744796	-2.89926	0.378554	1
HRG	0.744796	-2.89926	0.378554	1
SHANK1	0.744796	-2.89926	0.378554	1
SOX10	0.744796	-2.89926	0.378554	1
TDRD6	0.744796	-2.89926	0.378554	1
MIR23A	0.79733	-2.97754	0.381051	1
ADHFE1	2.17183	-2.32005	0.381961	1
GLRA2	0.774973	-2.94472	0.392602	1
MIR378H	2.81158	-2.05599	0.393203	1
LGALSL	0.752249	-2.90967	0.398794	1
SNORA60	4.15756	-1.83001	0.401287	1
TXLNB	0.747403	-2.9027	0.401358	1
CALCRL	2.12731	-2.28586	0.405115	1
MAMDC2	3.46361	-1.91641	0.405942	1
SMIM6	2.07142	-2.21987	0.406003	1
FRMD6-AS2	0.737344	-2.88703	0.407001	1
MEFV	0.737344	-2.88703	0.407001	1
MRS2P2	0.737344	-2.88703	0.407001	1
TPI1P3	0.737344	-2.88703	0.407001	1
SHC4	2.04179	-2.21035	0.408582	1
GRID1	2.04235	-2.20479	0.409115	1
FBXO17	3.43455	-1.90704	0.409779	1
FPR2	1.27873	-2.47523	0.414559	1
LOC100287944	1.75799	2.25564	0.414735	1
RNU5B-1	0.734738	-2.88236	0.414738	1
TMEM89	0.734738	-2.88236	0.414738	1
SPATC1	1.27406	-2.47525	0.414916	1
CYP3A4	2.02484	-2.1941	0.414975	1
LOC101928402	2.02484	-2.1941	0.414975	1
LAMTOR5-AS1	2.05409	-2.21801	0.4156	1
C8orf37-AS1	1.26661	-2.468	0.415679	1
GRIN2A	1.25376	-2.45083	0.417737	1
ROPN1L-AS1	1.2506	-2.45083	0.417987	1
CD81-AS1	1.76656	2.23812	0.417988	1
GRK1	1.26401	-2.46529	0.418655	1
MROH5	0.727285	-2.87078	0.418929	1
UBD	53.0711	-1.21333	0.41944	1
BAALC-AS1	1.26382	-2.46091	0.419969	1
KCNIP2-AS1	4.13911	-1.83072	0.420529	1
LHFPL4	1.24799	-2.44804	0.423106	1
SORT1	1.24799	-2.44804	0.423106	1
LOC101927697	1.24649	-2.44804	0.423226	1
CPQ	2.01683	-2.19507	0.425265	1
TLR9	2.0295	-2.18781	0.42633	1
APOE	4.76621	-1.74266	0.426941	1
GAS6-AS1	1.23159	-2.43357	0.428776	1
DACT3-AS1	1.25637	-2.45379	0.429754	1
JAKMIP3	1.76544	2.25333	0.430051	1
GLRA1	1.0722	2.4742	0.437241	1
SERPINB4	5.3087	-1.67631	0.43753	1
IBSP	1.06475	2.4742	0.43795	1
LOC100996342	1.06754	2.46914	0.439194	1
MIR2116	1.07537	2.47768	0.439895	1
MIR3617	2.67875	-1.96086	0.440532	1
MATN2	1.25861	-2.45562	0.440765	1
MIR7113	1.05003	2.46913	0.440885	1
LOC101928034	3.99251	1.7594	0.44098	1
SNORA31	1.05786	2.4777	0.441565	1
DSC3	1.05152	2.47076	0.444243	1
HSD17B14	28.0821	-1.28719	0.449973	1
MIR421	1.99448	-2.16398	0.45031	1
SAA1	3.29687	-1.82653	0.454558	1
SLC17A7	1.21874	-2.41462	0.456412	1
CPNE4	2.28485	1.9834	0.457878	1
RIMS1	5.57761	1.60588	0.460225	1
LINC00654	3.926	-1.73714	0.460513	1
TMEM229B	2.63367	-1.93818	0.462719	1
MDH1B	6.46802	-1.56836	0.46422	1
FGF1	17.3515	-1.34235	0.464949	1
XAF1	3.29949	-1.81834	0.466852	1
CALY	1.04703	2.46545	0.468231	1
ITGBL1	1.9058	-2.08413	0.468503	1
NUP210L	1.91791	-2.08308	0.469528	1
CCDC129	1.91046	-2.07819	0.470458	1
LOC101929095	1.89034	-2.0646	0.476534	1
LOC100128076	1.88084	-2.06763	0.477144	1
ALX4	0.618862	-2.61939	0.479345	1
C19orf81	0.618862	-2.61939	0.479345	1
GTF2IRD2	0.618862	-2.61939	0.479345	1
HNF1B	0.618862	-2.61939	0.479345	1
HR	0.618862	-2.61939	0.479345	1
LINC01250	0.618862	-2.61939	0.479345	1
LOC101060091	0.618862	-2.61939	0.479345	1
MIR326	0.618862	-2.61939	0.479345	1
SEPT3	0.618862	-2.61939	0.479345	1
TREML1	0.618862	-2.61939	0.479345	1
NR5A1	1.86817	-2.05883	0.481082	1
ADORA3	0.545515	2.6968	0.481859	1
CFAP74	0.545515	2.6968	0.481859	1
CSF3	0.545515	2.6968	0.481859	1
IFNE	0.545515	2.6968	0.481859	1
LOC100505782	0.545515	2.6968	0.481859	1
LOC400927-CSNK1E	0.545515	2.6968	0.481859	1
LOC414300	0.545515	2.6968	0.481859	1
RENBP	0.545515	2.6968	0.481859	1
TSPAN16	0.545515	2.6968	0.481859	1
KEL	1.93337	-2.10509	0.483888	1
DUSP15	0.61141	-2.60619	0.484367	1
EVC2	0.61141	-2.60619	0.484367	1
LINC00535	0.61141	-2.60619	0.484367	1
LOC642366	0.61141	-2.60619	0.484367	1
METTL21EP	0.61141	-2.60619	0.484367	1
MIR6775	0.61141	-2.60619	0.484367	1
SLC16A12-AS1	0.61141	-2.60619	0.484367	1
LOC284865	0.601351	-2.58769	0.49137	1
LOC440461	0.601351	-2.58769	0.49137	1
MIR205HG	0.601351	-2.58769	0.49137	1
MIR548AR	0.601351	-2.58769	0.49137	1
PLA2G4F	0.601351	-2.58769	0.49137	1
RORA-AS1	0.601351	-2.58769	0.49137	1
HPDL	2.82309	1.81629	0.491988	1
FAM221A	7.02619	-1.51437	0.492572	1
SARDH	0.636373	-2.6525	0.495036	1
WDR49	0.636373	-2.6525	0.495036	1
ARL14EPL	17.2263	-1.322	0.496014	1
LINC01455	0.628921	-2.63881	0.496313	1
MIRLET7A2	0.628921	-2.63881	0.496313	1
NEURL1	0.628921	-2.63881	0.496313	1
P2RY8	0.628921	-2.63881	0.496313	1
PLCB2	0.628921	-2.63881	0.496313	1
CEACAM1	51.8848	-1.19051	0.499321	1
PRR25	4.45677	-1.6259	0.500383	1
MYO3B	10.0829	-1.4248	0.501718	1
WNT9A	17.0946	-1.31242	0.501829	1
LOC102724552	0.626315	-2.63382	0.501919	1
OR2AE1	0.626315	-2.63382	0.501919	1
OXER1	0.626315	-2.63382	0.501919	1
COL6A4P1	0.550177	2.70616	0.503318	1
GNGT1	0.550177	2.70616	0.503318	1
LOC101928266	0.550177	2.70616	0.503318	1
PRKAA2	0.550177	2.70616	0.503318	1
IGFN1	3.83788	-1.68989	0.504278	1
CCDC152	0.54868	2.70315	0.504434	1
EBF3	0.54868	2.70315	0.504434	1
EFCAB9	0.54868	2.70315	0.504434	1
IL33	0.54868	2.70315	0.504434	1
LOC103021295	0.54868	2.70315	0.504434	1
DYNAP	0.621469	-2.62538	0.505107	1
KCNA7	0.621469	-2.62538	0.505107	1
SMG1P2	0.621469	-2.62538	0.505107	1
IQUB	2.51648	-1.85724	0.505179	1
ABCB4	0.547011	2.69983	0.505672	1
CITED4	0.547011	2.69983	0.505672	1
MIR215	0.547011	2.69983	0.505672	1
MIR5006	0.547011	2.69983	0.505672	1
NFAM1	0.547011	2.69983	0.505672	1
XXYLT1-AS2	0.547011	2.69983	0.505672	1
SLC27A6	1.12522	-2.25588	0.506186	1
RUFY4	1.12206	-2.2559	0.506447	1
MIR4677	1.58528	2.04457	0.507638	1
GLB1L3	1.10715	-2.23905	0.507712	1
LOC285819	1.57355	2.06094	0.507869	1
LINC00671	0.544018	2.69377	0.507917	1
PCDHB7	0.544018	2.69377	0.507917	1
SLC36A2	0.544018	2.69377	0.507917	1
SNORA37	0.544018	2.69377	0.507917	1
EFCAB14-AS1	3.16349	-1.74667	0.508035	1
VIM-AS1	4.47651	-1.62807	0.508166	1
CRTAC1	1.0956	-2.22748	0.508733	1
LOC101927623	1.0956	-2.22748	0.508733	1
SBF1P1	1.0956	-2.22748	0.508733	1
MIR378I	2.55598	-1.86403	0.509	1
ROPN1B	1.10455	-2.23579	0.509	1
LOC101927814	0.542349	2.69042	0.509164	1
MIR7112	0.542349	2.69042	0.509164	1
B3GAT1	5.33205	1.55348	0.509904	1
AOC4P	0.540853	2.68738	0.510294	1
MYCT1	0.540853	2.68738	0.510294	1
NUTM2A	0.540853	2.68738	0.510294	1
CD200R1	0.608804	-2.60105	0.510375	1
LOC101927854	0.608804	-2.60105	0.510375	1
MIR4479	0.608804	-2.60105	0.510375	1
PLEKHA4	0.608804	-2.60105	0.510375	1
ZNF560	0.608804	-2.60105	0.510375	1
LOC100420587	1.09281	-2.21919	0.515458	1
LOC102723729	1.09281	-2.21919	0.515458	1
MIR4512	1.13528	-2.2688	0.515738	1
FAM87A	1.08814	-2.21918	0.515864	1
FLJ33534	1.08814	-2.21918	0.515864	1
LOC101928491	1.13212	-2.26883	0.51602	1
LRRC39	5.05349	-1.5706	0.516402	1
HRC	1.0902	-2.2159	0.516767	1
MIR200C	0.603957	-2.59242	0.517328	1
DUSP9	1.08275	-2.20753	0.520175	1
TEX38	1.08275	-2.20753	0.520175	1
DOC2GP	3.11319	-1.72531	0.520396	1
LOC102577426	1.07958	-2.20751	0.520455	1
CAMK2B	0.593899	-2.57311	0.520897	1
ZCCHC5	0.593899	-2.57311	0.520897	1
C1QTNF1-AS1	0.591292	-2.56753	0.526555	1
LINC01537	0.591292	-2.56753	0.526555	1
LINC01605	0.591292	-2.56753	0.526555	1
LPAR4	0.591292	-2.56753	0.526555	1
MIR423	0.591292	-2.56753	0.526555	1
SPRY4-IT1	8.50628	1.42262	0.531081	1
POM121L1P	0.58384	-2.55322	0.531908	1
PCDHGA4	10.9852	-1.35697	0.54043	1
PSD2	1.07698	-2.20321	0.541985	1
TACR2	1.0753	-2.19791	0.542118	1
MIR6783	1.07213	-2.19789	0.542426	1
AATK	1.07063	-2.19788	0.542572	1
C15orf48	22.6737	-1.24829	0.544833	1
LURAP1L-AS1	1.73945	-1.91376	0.547961	1
CGB7	1.74056	-1.91791	0.550982	1
LOC100130899	1.74056	-1.91791	0.550982	1
HOGA1	1.72473	-1.91248	0.551058	1
KCNJ5	1.72194	-1.90084	0.555899	1
LINC01135	1.72194	-1.90084	0.555899	1
FABP6	3.67209	-1.59949	0.556849	1
ZNF205-AS1	2.41812	-1.77195	0.557588	1
ATP2A3	1.71988	-1.90921	0.558931	1
FAM89A	3.6391	1.58216	0.559245	1
DDO	2.39615	-1.75476	0.559333	1
HTR2B	2.58219	1.72516	0.56006	1
MIR593	2.37248	-1.75104	0.560507	1
LINC00336	2.37508	-1.75279	0.56318	1
NTN3	2.37229	-1.74414	0.564868	1
C5orf56	2.36819	-1.744	0.565435	1
MIR3677	1.69976	-1.89381	0.566163	1
GABRR2	3.02079	-1.6595	0.566809	1
ABHD1	0.883466	2.15353	0.56764	1
OIT3	0.883466	2.15353	0.56764	1
FGF14	1.72844	-1.91945	0.567833	1
GLYATL1	0.887753	2.14931	0.568597	1
SATB2-AS1	1.72138	-1.90692	0.569411	1
ASAH2B	0.886257	2.14729	0.569415	1
KCNH6	0.886257	2.14729	0.569415	1
ADGRG3	0.878804	2.14729	0.57018	1
HBQ1	0.878804	2.14729	0.57018	1
HIST1H4J	0.870242	2.1493	0.570401	1
RTP1	0.870242	2.1493	0.570401	1
CTNND2	3.00571	-1.65307	0.570669	1
TBX2	0.868745	2.14728	0.571224	1
ZNF30-AS1	0.868745	2.14728	0.571224	1
TUBAL3	3.01073	-1.655	0.57203	1
MIR6773	3.63761	1.57732	0.572181	1
LINC00310	4.67887	1.498	0.573341	1
C3orf49	4.65054	1.50431	0.575847	1
CSNK1G2-AS1	2.33895	-1.73008	0.577423	1
DLGAP1	2.34062	-1.72844	0.578181	1
SCEL-AS1	2.6241	1.69584	0.578512	1
CPAMD8	1.72715	-1.90396	0.581609	1
TRHR	0.874904	2.15581	0.582718	1
WDR38	0.88197	2.15159	0.583271	1
SPTSSB	12.6856	-1.30795	0.586629	1
RETNLB	1.69753	-1.87313	0.587813	1
LOC388282	8.44317	-1.36121	0.588518	1
AQP4-AS1	0.884587	2.14481	0.588545	1
ANGPT4	7.20857	-1.3757	0.601736	1
PILRA	1.37942	1.87751	0.607053	1
CCR1	4.15609	-1.48483	0.608222	1
ATP1A2	5.43222	-1.45113	0.610324	1
SNORA34	1.38631	1.85369	0.610694	1
GTF2IRD1P1	1.40549	1.82257	0.614167	1
MIR23B	0.964266	-1.98669	0.615086	1
APCDD1L	0.961101	-1.98671	0.615349	1
CYP2S1	0.956814	-1.97676	0.616084	1
LOC101927588	0.956814	-1.97676	0.616084	1
LOC101929412	0.956814	-1.97676	0.616084	1
FSIP1	0.953648	-1.97677	0.616352	1
MMP1	0.953648	-1.97677	0.616352	1
LOC100129083	0.952152	-1.97678	0.616479	1
ZNF396	4.14714	-1.48329	0.618133	1
KLRC3	4.11846	-1.4725	0.619807	1
C1orf189	1.40476	1.84999	0.621142	1
LINC00211	0.946755	-1.96314	0.62174	1
WNT2B	2.89356	-1.56426	0.621784	1
GFI1	0.943589	-1.96314	0.622012	1
MIR339	0.943589	-1.96314	0.622012	1
TMEM215	0.943589	-1.96314	0.622012	1
C1QTNF1	0.942093	-1.96314	0.622141	1
TTBK1	0.942093	-1.96314	0.622141	1
MYO7B	0.974325	-2.00168	0.622219	1
C9orf139	0.944699	-1.96706	0.623614	1
MGAM2	10.4664	1.2927	0.625534	1
IL18RAP	0.939303	-1.95332	0.625844	1
LINC01285	0.939303	-1.95332	0.625844	1
VIP	0.939303	-1.95332	0.625844	1
CALML3	0.934641	-1.95331	0.62625	1
LOC100506895	0.934641	-1.95331	0.62625	1
MIR6738	0.934641	-1.95331	0.62625	1
IL34	0.96221	-1.99162	0.62676	1
LOC101928766	1.61202	-1.76784	0.627356	1
PRELP	1.6014	-1.76642	0.628482	1
CERS3-AS1	0.967057	-1.99821	0.628673	1
LINC00942	23.8218	-1.18891	0.629197	1
VWA8-AS1	1.41294	1.80745	0.629311	1
BAALC	1.60345	-1.75714	0.629331	1
PRSS1	2.25381	-1.63884	0.629979	1
MESP2	2.86989	-1.56114	0.631057	1
HMMR-AS1	2.41172	1.59284	0.631312	1
CCDC173	2.85666	-1.5588	0.63264	1
ISM1-AS1	1.60735	-1.77575	0.633099	1
PXDN	1.58445	-1.74498	0.633918	1
SLC6A7	1.40978	1.80384	0.634238	1
SETSIP	0.929244	-1.9393	0.634677	1
CAPN13	2.84921	-1.55533	0.634796	1
KCNJ1	0.926078	-1.93929	0.634956	1
KLF3-AS1	0.926078	-1.93929	0.634956	1
LST1	0.926078	-1.93929	0.634956	1
EYA4	0.924582	-1.93928	0.635089	1
NCAM1	1.57383	-1.74345	0.635097	1
INSL4	0.954758	-1.98166	0.635318	1
PLSCR3	2.42308	1.57179	0.639263	1
ADH4	0.457906	-2.18943	0.640042	1
C2orf73	0.457906	-2.18943	0.640042	1
C8orf34	0.457906	-2.18943	0.640042	1
CACNA1E	0.457906	-2.18943	0.640042	1
DLGAP3	0.457906	-2.18943	0.640042	1
FAM53B-AS1	0.457906	-2.18943	0.640042	1
LINC00693	0.457906	-2.18943	0.640042	1
LOC100132781	0.457906	-2.18943	0.640042	1
LOC101929154	0.457906	-2.18943	0.640042	1
LOC101929526	0.457906	-2.18943	0.640042	1
LOC728392	0.457906	-2.18943	0.640042	1
MIR2355	0.457906	-2.18943	0.640042	1
MIR7974	0.457906	-2.18943	0.640042	1
PLAGL1	0.457906	-2.18943	0.640042	1
RUNX3	0.457906	-2.18943	0.640042	1
SALRNA1	0.457906	-2.18943	0.640042	1
SNORD116-30	0.457906	-2.18943	0.640042	1
TNFSF8	0.457906	-2.18943	0.640042	1
BRWD1-AS1	2.84997	-1.54199	0.640367	1
LINC01206	1.56377	-1.73506	0.640726	1
DPPA2P3	1.91484	1.67082	0.640798	1
ALS2CR11	1.59917	-1.74654	0.64089	1
CPB2	1.39784	1.81239	0.642042	1
C21orf33	1.56843	-1.72841	0.643354	1
MIR548N	0.936696	-1.94884	0.643608	1
SYT14	0.936696	-1.94884	0.643608	1
PAOX	2.84252	-1.53847	0.643884	1
LINC00202-1	0.933531	-1.94883	0.643906	1
C6orf165	0.932034	-1.94882	0.644047	1
DZIP1	0.475417	-2.23259	0.645063	1
FAM209A	0.475417	-2.23259	0.645063	1
KCND2	0.475417	-2.23259	0.645063	1
NEK5	0.475417	-2.23259	0.645063	1
PTPN7	0.475417	-2.23259	0.645063	1
UNC80	0.475417	-2.23259	0.645063	1
TCONS_00029157	0.938743	-1.95684	0.645072	1
MZB1	12.2932	-1.25155	0.64551	1
LINC00861	0.927188	-1.94248	0.646653	1
ACOT6	1.56227	-1.73721	0.648296	1
PARP11	10.5461	-1.27288	0.64889	1
ZCWPW2	3.47313	-1.50748	0.649274	1
CTB-178M22.2	0.467965	-2.21467	0.651539	1
LOC641746	0.467965	-2.21467	0.651539	1
OR7E2P	0.467965	-2.21467	0.651539	1
REEP1	0.467965	-2.21467	0.651539	1
TMEM178B	0.467965	-2.21467	0.651539	1
TPPP3	0.467965	-2.21467	0.651539	1
ZNF648	0.467965	-2.21467	0.651539	1
ACAN	0.918626	-1.92793	0.652399	1
ANXA6	0.918626	-1.92793	0.652399	1
SNORD37	0.917129	-1.92792	0.652543	1
LOC101927495	1.55837	-1.71941	0.652992	1
CHRM1	0.465358	-2.20776	0.653978	1
CTNNA2	0.465358	-2.20776	0.653978	1
HAAO	0.465358	-2.20776	0.653978	1
IFNA22P	0.465358	-2.20776	0.653978	1
LOC101930071	0.465358	-2.20776	0.653978	1
MYBPHL	0.465358	-2.20776	0.653978	1
WDR63	0.465358	-2.20776	0.653978	1
SMIM17	4.63022	-1.39751	0.655797	1
UTAT33	1.55092	-1.71322	0.655999	1
SNHG18	4.64848	-1.40088	0.65795	1
FGD2	15.1495	-1.21806	0.661416	1
ZMYND15	4.72765	-1.42485	0.662308	1
RIMBP3	0.907071	-1.91267	0.662871	1
AQP7	0.450453	-2.17106	0.667173	1
BIN2	0.450453	-2.17106	0.667173	1
FOXJ1	0.450453	-2.17106	0.667173	1
KCNH4	0.450453	-2.17106	0.667173	1
LINC00683	0.450453	-2.17106	0.667173	1
LOC100505478	0.450453	-2.17106	0.667173	1
LOC105375734	0.450453	-2.17106	0.667173	1
MIR425	0.450453	-2.17106	0.667173	1
PCDH19	0.450453	-2.17106	0.667173	1
PLET1	0.450453	-2.17106	0.667173	1
SFTPC	0.450453	-2.17106	0.667173	1
SNORA12	0.450453	-2.17106	0.667173	1
ZBTB20-AS1	0.450453	-2.17106	0.667173	1
ABCA10	0.447847	-2.16393	0.669669	1
C10orf11	0.447847	-2.16393	0.669669	1
CDC20B	0.447847	-2.16393	0.669669	1
CHN2	0.447847	-2.16393	0.669669	1
FAM25A	0.447847	-2.16393	0.669669	1
GTF3C2-AS1	0.447847	-2.16393	0.669669	1
LINC01039	0.447847	-2.16393	0.669669	1
LINC01182	0.447847	-2.16393	0.669669	1
MAN1C1	0.447847	-2.16393	0.669669	1
MIR6778	0.447847	-2.16393	0.669669	1
MRPL42P5	0.447847	-2.16393	0.669669	1
SCN8A	0.447847	-2.16393	0.669669	1
SDCBP2	0.447847	-2.16393	0.669669	1
SERPINB13	0.447847	-2.16393	0.669669	1
ZNF843	0.447847	-2.16393	0.669669	1
PDZD3	1.56266	-1.72946	0.67032	1
TMEM232	2.22922	-1.61004	0.670595	1
MGARP	2.8153	-1.54096	0.67098	1
CCL5	7.54446	-1.30153	0.674642	1
ASIC2	0.440395	-2.14513	0.676389	1
DSCAML1	0.440395	-2.14513	0.676389	1
KLHL4	0.440395	-2.14513	0.676389	1
KRT37	0.440395	-2.14513	0.676389	1
LRRC31	0.440395	-2.14513	0.676389	1
MGC2889	0.440395	-2.14513	0.676389	1
MIR320B2	0.440395	-2.14513	0.676389	1
MIR4449	0.440395	-2.14513	0.676389	1
MIR6883	0.440395	-2.14513	0.676389	1
PXT1	0.440395	-2.14513	0.676389	1
TTLL9	0.440395	-2.14513	0.676389	1
ZNF660	0.440395	-2.14513	0.676389	1
KRT32	2.78738	-1.5093	0.680442	1
PIGR	5.84847	1.31616	0.683318	1
MIR324	7.47295	-1.27909	0.689513	1
PCDH12	5.11534	-1.33247	0.690645	1
PTCHD2	8.60283	-1.25496	0.692672	1
KCNJ15	12.6639	-1.21315	0.692939	1
LOC100507557	3.32354	-1.41443	0.694141	1
LTBP1	2.73278	-1.4601	0.696368	1
ITGB8	15.5234	-1.18869	0.698365	1
RUNX1-IT1	4.84131	1.32806	0.698545	1
LOC103021296	4.82232	1.33276	0.699734	1
SOX6	3.3744	-1.42307	0.70431	1
ZSCAN4	5.11143	-1.32394	0.706452	1
ABCC5-AS1	0.365729	2.11797	0.706614	1
ASB11	0.365729	2.11797	0.706614	1
C6	0.365729	2.11797	0.706614	1
COMP	0.365729	2.11797	0.706614	1
DISC2	0.365729	2.11797	0.706614	1
EML1	0.365729	2.11797	0.706614	1
FAM71F1	0.365729	2.11797	0.706614	1
FREM3	0.365729	2.11797	0.706614	1
GPR15	0.365729	2.11797	0.706614	1
KRT23	0.365729	2.11797	0.706614	1
KU-MEL-3	0.365729	2.11797	0.706614	1
KYNU	0.365729	2.11797	0.706614	1
LINC00347	0.365729	2.11797	0.706614	1
LOC101928896	0.365729	2.11797	0.706614	1
LOC152578	0.365729	2.11797	0.706614	1
LOC284344	0.365729	2.11797	0.706614	1
LOC729083	0.365729	2.11797	0.706614	1
MIR4633	0.365729	2.11797	0.706614	1
MIR6069	0.365729	2.11797	0.706614	1
MKX	0.365729	2.11797	0.706614	1
MRAP2	0.365729	2.11797	0.706614	1
OSM	0.365729	2.11797	0.706614	1
PDCL2	0.365729	2.11797	0.706614	1
PPP2R2B	0.365729	2.11797	0.706614	1
S1PR5	0.365729	2.11797	0.706614	1
SHANK2-AS3	0.365729	2.11797	0.706614	1
SLC2A10	0.365729	2.11797	0.706614	1
TMLHE	0.365729	2.11797	0.706614	1
MIR6126	2.0977	-1.49993	0.70671	1
SPEG	4.55925	-1.3571	0.70785	1
C14orf132	0.364233	2.11349	0.708135	1
CDHR1	0.364233	2.11349	0.708135	1
CNTN5	0.364233	2.11349	0.708135	1
CYP17A1	0.364233	2.11349	0.708135	1
DRICH1	0.364233	2.11349	0.708135	1
KCNK12	0.364233	2.11349	0.708135	1
LOC101927189	0.364233	2.11349	0.708135	1
LOC101929229	0.364233	2.11349	0.708135	1
LOC101929592	0.364233	2.11349	0.708135	1
LOC441178	0.364233	2.11349	0.708135	1
MAG	0.364233	2.11349	0.708135	1
MAPT-IT1	0.364233	2.11349	0.708135	1
MIR10B	0.364233	2.11349	0.708135	1
OR12D2	0.364233	2.11349	0.708135	1
SCARNA3	0.364233	2.11349	0.708135	1
SLC5A7	0.364233	2.11349	0.708135	1
SMIM18	0.364233	2.11349	0.708135	1
SNORA47	0.364233	2.11349	0.708135	1
SPINK14	0.364233	2.11349	0.708135	1
SPRR2A	0.364233	2.11349	0.708135	1
SUCNR1	0.364233	2.11349	0.708135	1
TEX43	0.364233	2.11349	0.708135	1
THY1	0.364233	2.11349	0.708135	1
TTC29	0.364233	2.11349	0.708135	1
VASH2	0.364233	2.11349	0.708135	1
KCNB2	2.71564	-1.45227	0.708421	1
FAM72C	2.09025	-1.49522	0.708558	1
SLC9B1	2.71826	-1.44277	0.709475	1
NIPAL4	2.68714	-1.44137	0.709915	1
ACTL8	0.361067	2.10401	0.711347	1
C9orf135	0.361067	2.10401	0.711347	1
CECR1	0.361067	2.10401	0.711347	1
ESRRB	0.361067	2.10401	0.711347	1
GPM6A	0.361067	2.10401	0.711347	1
GPR50	0.361067	2.10401	0.711347	1
GSX2	0.361067	2.10401	0.711347	1
IL21-AS1	0.361067	2.10401	0.711347	1
LOC101929710	0.361067	2.10401	0.711347	1
LOC643201	0.361067	2.10401	0.711347	1
MIR3161	0.361067	2.10401	0.711347	1
MIR4638	0.361067	2.10401	0.711347	1
MIR571	0.361067	2.10401	0.711347	1
PLSCR2	0.361067	2.10401	0.711347	1
PSG4	0.361067	2.10401	0.711347	1
SKAP1	0.361067	2.10401	0.711347	1
SMYD1	0.361067	2.10401	0.711347	1
SNORD116-15	0.361067	2.10401	0.711347	1
TBR1	0.361067	2.10401	0.711347	1
TMEM74B	0.361067	2.10401	0.711347	1
TREH	0.361067	2.10401	0.711347	1
TSKS	0.361067	2.10401	0.711347	1
ZNF80	0.361067	2.10401	0.711347	1
TTC9B	2.0962	-1.50203	0.711447	1
EBI3	26.1847	-1.13916	0.711568	1
SMIM2-AS1	5.06261	-1.32342	0.714064	1
LOC100130950	3.30249	-1.4029	0.715033	1
FFAR4	3.27076	1.37751	0.715457	1
TAGLN3	2.09491	-1.49064	0.716635	1
LINC00607	2.70372	-1.44772	0.717331	1
ABCC11	2.06957	-1.48742	0.717555	1
EGR4	2.06957	-1.48742	0.717555	1
TMEM9B-AS1	6.2717	-1.28764	0.719279	1
BCYRN1	2.05802	-1.48235	0.720567	1
LINC01268	2.06863	-1.48384	0.720929	1
TNKS2-AS1	2.74484	1.42346	0.72235	1
TNS1	2.65529	-1.42089	0.724052	1
AK7	1.46001	-1.57473	0.724196	1
C9orf152	3.82185	1.33789	0.726038	1
LOC79160	7.40086	-1.24944	0.727704	1
HAS2-AS1	2.05112	-1.47231	0.72843	1
NNMT	2.05652	-1.48431	0.728687	1
ILDR2	1.4425	-1.55838	0.728722	1
NHS-AS1	1.4425	-1.55838	0.728722	1
CNTF	1.45684	-1.58054	0.729064	1
MGC45922	1.45684	-1.58054	0.729064	1
LOC101926935	1.71271	1.50071	0.729558	1
THCAT158	2.05913	-1.48638	0.729948	1
SLED1	2.71467	1.43798	0.730349	1
SNORA13	2.76253	1.38882	0.730357	1
PIFO	1.20353	1.58997	0.731978	1
SV2C	1.43504	-1.55168	0.732048	1
CPNE7	2.22617	1.44512	0.732156	1
SNORD50A	2.77614	1.38558	0.732356	1
LINC00866	1.43094	-1.55124	0.734701	1
CBWD5	3.82912	1.33647	0.73471	1
STXBP6	1.72482	1.49441	0.73488	1
HIST1H2BM	0.706471	1.735	0.735045	1
LOC340017	0.706471	1.735	0.735045	1
MIR7845	0.706471	1.735	0.735045	1
SNORD116-8	0.706471	1.735	0.735045	1
MIR7641-2	1.21565	1.58049	0.735357	1
ID4	0.699019	1.735	0.735706	1
LOC101929563	0.699019	1.735	0.735706	1
LOC646029	0.699019	1.735	0.735706	1
MARCO	0.699019	1.735	0.735706	1
LOC102723885	1.44194	-1.56653	0.735781	1
C19orf38	1.72872	1.4753	0.736092	1
ZFP37	5.59656	-1.27213	0.736473	1
FBXO47	0.68896	1.735	0.736611	1
GALNT16	0.68896	1.735	0.736611	1
LOC101929452	0.68896	1.735	0.736611	1
AK8	1.72743	1.48994	0.737058	1
LINC00479	2.05095	-1.47217	0.737537	1
TRG-AS1	1.44566	-1.55348	0.737658	1
SNORA38B	1.19963	1.62302	0.738132	1
USP30-AS1	1.43765	-1.55431	0.738269	1
GATA1	1.72443	1.4877	0.738282	1
LOC101929577	1.42628	-1.55882	0.738612	1
PCDHB12	1.42759	-1.54478	0.738865	1
RPS16P5	1.47323	-1.58067	0.739262	1
RNU11	1.71699	1.48874	0.739304	1
RNF212B	3.8489	-1.32816	0.739903	1
MN1	1.20949	1.57417	0.740602	1
LOC401177	1.43821	-1.54654	0.741038	1
TRPV4	1.71977	1.48432	0.741437	1
RCAN3AS	1.41753	-1.53529	0.742395	1
SCUBE2	0.709637	1.74074	0.743703	1
TBC1D1	1.19887	1.58619	0.743868	1
FKBP9P1	0.702184	1.74076	0.744407	1
MANSC4	0.702184	1.74076	0.744407	1
MIR3613	0.702184	1.74076	0.744407	1
NTN5	0.702184	1.74076	0.744407	1
SOX21-AS1	0.702184	1.74076	0.744407	1
GOLGA8N	1.4356	-1.5436	0.744849	1
FGF21	0.707968	1.73774	0.744859	1
LIN28A	0.707968	1.73774	0.744859	1
ELMO1	1.41493	-1.53243	0.744903	1
LOC101926911	1.41493	-1.53243	0.744903	1
CHIT1	0.692126	1.74078	0.74537	1
LOC101927755	0.692126	1.74078	0.74537	1
LOC100506281	1.22198	1.58755	0.745514	1
ADAMTSL1	0.700515	1.73775	0.745565	1
ST7-OT3	0.700515	1.73775	0.745565	1
FOXD4	1.73505	1.47984	0.745675	1
GDPD2	1.22104	1.55523	0.745867	1
SEMA6A-AS1	1.21676	1.57235	0.746263	1
HEPHL1	0.690456	1.73776	0.746531	1
SERPINC1	0.690456	1.73776	0.746531	1
USP44	0.690456	1.73776	0.746531	1
GYS2	0.704975	1.73227	0.746962	1
MIR6733	0.704975	1.73227	0.746962	1
PLA2G2F	0.704975	1.73227	0.746962	1
PARP15	1.40598	-1.52787	0.74731	1
COL16A1	0.697522	1.73226	0.747671	1
MIR98	0.697522	1.73226	0.747671	1
MIR6730	0.703306	1.72925	0.748121	1
TMEM221	0.703306	1.72925	0.748121	1
GOLGA2P10	0.687464	1.73225	0.748642	1
LGR6	0.687464	1.73225	0.748642	1
MAGEA8	0.687464	1.73225	0.748642	1
MGAT3-AS1	0.687464	1.73225	0.748642	1
PLA2R1	0.687464	1.73225	0.748642	1
FOXE3	0.695853	1.72924	0.748833	1
SNORD53	0.695853	1.72924	0.748833	1
UPK3A	0.695853	1.72924	0.748833	1
CRYGN	0.701809	1.72651	0.749176	1
GAPLINC	0.701809	1.72651	0.749176	1
LOC101929529	1.21919	1.61102	0.749462	1
STAG3L1	6.73595	-1.23762	0.749653	1
C9orf153	0.694357	1.72648	0.74989	1
LOC101929380	0.694357	1.72648	0.74989	1
MCEMP1	0.694357	1.72648	0.74989	1
VWA5A	9.58835	-1.19718	0.749985	1
LINC01524	0.820821	-1.68669	0.750631	1
BNC2	0.80331	-1.65605	0.750718	1
C16orf54	0.80331	-1.65605	0.750718	1
CCNB3	0.80331	-1.65605	0.750718	1
LINC01265	0.80331	-1.65605	0.750718	1
CASC21	0.684298	1.72645	0.750867	1
LOC100129316	0.684298	1.72645	0.750867	1
RAPSN	0.684298	1.72645	0.750867	1
TRPC5OS	0.684298	1.72645	0.750867	1
CD177	0.800144	-1.65606	0.750943	1
NEU4	0.800144	-1.65606	0.750943	1
KRTAP5-AS1	0.816159	-1.68675	0.750976	1
C6orf58	0.798648	-1.65607	0.75105	1
CLCN1	0.798648	-1.65607	0.75105	1
LOC101927571	0.798648	-1.65607	0.75105	1
SLC5A5	0.798648	-1.65607	0.75105	1
SPG20-AS1	0.798648	-1.65607	0.75105	1
LRFN1	1.42238	-1.53865	0.75109	1
LOC100505817	0.813368	-1.67401	0.75347	1
RASGEF1C	0.813368	-1.67401	0.75347	1
ARHGAP22	1.4302	-1.54686	0.753476	1
PYGO1	0.810203	-1.67404	0.753709	1
LIPI	0.808706	-1.67406	0.753823	1
MIR5692B	0.808706	-1.67406	0.753823	1
SEC1P	0.808706	-1.67406	0.753823	1
ZC3H12D	0.808706	-1.67406	0.753823	1
C20orf195	1.10081	-2.23616	0.754357	1
SNORD75	3.2004	-1.33859	0.755095	1
LOC101929505	1.40858	-1.52962	0.755576	1
BZRAP1-AS1	0.795857	-1.64406	0.755614	1
LUZP2	0.795857	-1.64406	0.755614	1
SCN1B	0.792692	-1.64407	0.755842	1
SCARNA10	10.1383	-1.18889	0.755915	1
C1orf101	0.791195	-1.64407	0.75595	1
ERC2	0.791195	-1.64407	0.75595	1
SPINK13	0.791195	-1.64407	0.75595	1
CD248	0.696788	1.75008	0.756292	1
GRM2	0.810762	-1.66939	0.757409	1
TAS2R4	5.1802	1.25787	0.757658	1
PECR	15.1931	-1.15032	0.757734	1
LOC728084	1.72983	1.46894	0.75827	1
MMP19	1.74474	1.44879	0.758745	1
ASB4	3.18884	-1.33523	0.75913	1
TFEC	4.96277	-1.26331	0.761286	1
NPSR1	10.1059	-1.17985	0.761676	1
LINC00589	0.785799	-1.62718	0.762477	1
MFSD2B	0.785799	-1.62718	0.762477	1
MIRLET7F1	0.785799	-1.62718	0.762477	1
PDC	0.785799	-1.62718	0.762477	1
C1QTNF9B-AS1	0.782633	-1.62717	0.76271	1
FGF2	0.782633	-1.62717	0.76271	1
HCG22	0.782633	-1.62717	0.76271	1
LEFTY1	0.782633	-1.62717	0.76271	1
LINC00112	0.782633	-1.62717	0.76271	1
LOC102723704	0.782633	-1.62717	0.76271	1
LOC494127	0.782633	-1.62717	0.76271	1
RND2	0.782633	-1.62717	0.76271	1
ZNF215	0.782633	-1.62717	0.76271	1
DNM3OS	0.781137	-1.62716	0.76282	1
FAM157C	0.781137	-1.62716	0.76282	1
MIR3138	0.781137	-1.62716	0.76282	1
SOX30	0.781137	-1.62716	0.76282	1
UPK1A	0.781137	-1.62716	0.76282	1
DOCK9-AS1	0.687291	1.7318	0.762964	1
FAM84A	0.687291	1.7318	0.762964	1
HIST1H2BE	0.687291	1.7318	0.762964	1
FAM212A	1.227	1.53624	0.763103	1
MIR4730	0.682802	1.72303	0.766154	1
PRG4	0.793251	-1.63927	0.767175	1
SRGAP2C	0.793251	-1.63927	0.767175	1
LINC00629	0.790085	-1.63927	0.76742	1
CTAGE8	0.788589	-1.63927	0.767536	1
HESX1	3.15382	-1.31972	0.772036	1
BTK	0.788405	-1.63153	0.772253	1
LOC101928453	0.788405	-1.63153	0.772253	1
LOC101059948	0.785239	-1.63152	0.772498	1
FOXCUT	2.60256	-1.35395	0.773007	1
TRIM63	1.23149	1.5375	0.77388	1
STARD13-AS	1.22383	1.52987	0.774094	1
BHLHE41	4.31259	-1.25845	0.775609	1
CRIP2	34.8055	-1.09464	0.776098	1
ADGRA2	4.30924	-1.25636	0.777355	1
DGKI	0.773684	-1.61385	0.777552	1
LINC01272	0.773684	-1.61385	0.777552	1
CELF6	2.55953	-1.33467	0.778224	1
POU2F3	13.443	-1.14654	0.778359	1
C18orf65	7.17506	-1.20032	0.778586	1
PMFBP1	3.16054	-1.31172	0.779303	1
SUSD5	4.29303	-1.256	0.78064	1
SLC6A13	0.77574	-1.60861	0.781154	1
TCAP	13.9825	-1.14097	0.781219	1
RUVBL1-AS1	0.772574	-1.60858	0.781402	1
ZMIZ1-AS1	0.772574	-1.60858	0.781402	1
LGI3	0.771078	-1.60856	0.78152	1
MIR6769A	0.771078	-1.60856	0.78152	1
ACTG1P17	2.56828	-1.34919	0.782779	1
SERPINA6	2.5437	-1.33028	0.783969	1
WNK2	0.768287	-1.59563	0.786208	1
BPIFA2	0.765122	-1.59559	0.786459	1
RYR1	0.763625	-1.59557	0.786578	1
GLOD5	2.56048	-1.32641	0.788172	1
ARMCX2	10.5797	-1.15477	0.792159	1
DNAH12	8.88099	-1.16734	0.79246	1
ADAMTS6	15.0709	-1.12885	0.793418	1
WTH3DI	3.69781	-1.25774	0.793535	1
PRCAT47	3.15867	-1.30078	0.795023	1
RASGEF1A	2.52451	-1.31562	0.795519	1
SNORD95	5.41994	-1.21098	0.797216	1
LOC101927668	2.53773	-1.3182	0.798903	1
CLCA3P	3.08502	1.26893	0.798951	1
KCTD16	5.39926	-1.20771	0.799363	1
LOC100507506	4.86926	-1.2263	0.800396	1
LOC285074	3.08335	1.26855	0.801697	1
TFCP2L1	1.93525	-1.3457	0.802877	1
GNAT2	1.93824	-1.34237	0.804644	1
LINC01191	3.05948	1.27113	0.804734	1
C2CD4D	2.518	-1.30278	0.805535	1
IGSF23	1.92519	-1.33838	0.807084	1
LOC645513	8.82883	-1.15594	0.808174	1
HES2	7.68663	-1.16761	0.808427	1
PRSS2	1.91718	-1.33885	0.808609	1
CUBN	3.68105	-1.2491	0.808666	1
SLC16A2	3.68105	-1.2491	0.808666	1
NAALADL1	1.91774	-1.33311	0.809128	1
SLC9C1	1.91774	-1.33311	0.809128	1
LOC102724301	1.93395	-1.33367	0.809502	1
MIR6829	1.91867	-1.33715	0.809504	1
C11orf86	9.74818	1.14514	0.809707	1
LOC101927087	1.96208	-1.34856	0.811396	1
GALNT9	4.86684	-1.21632	0.811628	1
GPR78	4.80927	-1.20807	0.811652	1
SLC2A4	4.79082	-1.20138	0.813921	1
LOC91450	4.81076	-1.20405	0.814068	1
ADAMTSL4-AS1	3.65162	-1.23862	0.814407	1
IRAIN	3.11409	1.24914	0.81498	1
MUC12	1.91067	-1.32245	0.81611	1
CSTF3-AS1	5.93731	-1.18023	0.818106	1
MIR27B	1.89166	-1.31177	0.819848	1
SYNDIG1L	2.5669	1.26894	0.820943	1
B3GALT1	3.63463	1.23688	0.820965	1
MIR3605	2.50366	-1.28853	0.821001	1
OVOL3	2.57324	1.26585	0.821823	1
LOC100507564	3.06272	-1.24243	0.822272	1
USH2A	2.58646	1.25803	0.823279	1
FBXW10	1.89576	-1.31155	0.825024	1
ARID3C	1.91961	-1.31676	0.825458	1
SMG1P5	7.02267	-1.15658	0.82627	1
PLBD1-AS1	4.96519	1.18582	0.826765	1
OSCAR	1.88811	-1.32022	0.827054	1
MIR3125	1.89687	-1.31503	0.827251	1
PCDHA6	3.06439	-1.24173	0.827462	1
RASGRF2	4.23751	-1.2088	0.827809	1
CXCR5	1.88271	-1.30739	0.828088	1
TMEM178A	9.89317	-1.135	0.829349	1
MIR331	3.04727	-1.23009	0.83005	1
C3orf20	2.59169	1.24659	0.830887	1
PGAM1P5	2.56524	1.26234	0.832335	1
BAMBI	1.87099	-1.3014	0.83333	1
CMTM2	1.30501	-1.3573	0.833388	1
DIP2A-IT1	2.05066	1.27393	0.834331	1
FEZ1	1.3065	-1.35479	0.834475	1
ALOX12P2	1.90694	-1.30628	0.834584	1
MIR6748	1.3134	-1.37398	0.836567	1
ADGRL3	1.31246	-1.36695	0.836587	1
ARHGEF38-IT1	1.28694	-1.34653	0.836647	1
MTTP	4.18909	-1.19459	0.837208	1
SMTNL1	3.04038	-1.22326	0.837515	1
ABRA	0.31446	-1.6384	0.838392	1
ACR	0.31446	-1.6384	0.838392	1
ADGRG7	0.31446	-1.6384	0.838392	1
BCL2L10	0.31446	-1.6384	0.838392	1
CD200	0.31446	-1.6384	0.838392	1
CERS1	0.31446	-1.6384	0.838392	1
CITED1	0.31446	-1.6384	0.838392	1
CREB3L3	0.31446	-1.6384	0.838392	1
DDI1	0.31446	-1.6384	0.838392	1
ERG	0.31446	-1.6384	0.838392	1
FILIP1	0.31446	-1.6384	0.838392	1
FUT7	0.31446	-1.6384	0.838392	1
GMFG	0.31446	-1.6384	0.838392	1
GPRIN2	0.31446	-1.6384	0.838392	1
GS1-594A7.3	0.31446	-1.6384	0.838392	1
HCRT	0.31446	-1.6384	0.838392	1
JAKMIP1	0.31446	-1.6384	0.838392	1
KRT6B	0.31446	-1.6384	0.838392	1
KRTAP9-4	0.31446	-1.6384	0.838392	1
LINC00867	0.31446	-1.6384	0.838392	1
LINC01358	0.31446	-1.6384	0.838392	1
LINC01397	0.31446	-1.6384	0.838392	1
LOC100128317	0.31446	-1.6384	0.838392	1
LOC101926943	0.31446	-1.6384	0.838392	1
LOC101927539	0.31446	-1.6384	0.838392	1
LOC101928441	0.31446	-1.6384	0.838392	1
LOC101928885	0.31446	-1.6384	0.838392	1
LOC102546229	0.31446	-1.6384	0.838392	1
LOC286359	0.31446	-1.6384	0.838392	1
LOC389831	0.31446	-1.6384	0.838392	1
LOC440700	0.31446	-1.6384	0.838392	1
MAP3K19	0.31446	-1.6384	0.838392	1
MEIS1-AS3	0.31446	-1.6384	0.838392	1
MIR1207	0.31446	-1.6384	0.838392	1
MIR1267	0.31446	-1.6384	0.838392	1
MIR197	0.31446	-1.6384	0.838392	1
MIR499A	0.31446	-1.6384	0.838392	1
MRO	0.31446	-1.6384	0.838392	1
NLRP11	0.31446	-1.6384	0.838392	1
NTSR1	0.31446	-1.6384	0.838392	1
PMCH	0.31446	-1.6384	0.838392	1
PTPRVP	0.31446	-1.6384	0.838392	1
SLC22A14	0.31446	-1.6384	0.838392	1
SLC39A12	0.31446	-1.6384	0.838392	1
SOSTDC1	0.31446	-1.6384	0.838392	1
SPINK9	0.31446	-1.6384	0.838392	1
TFF3	0.31446	-1.6384	0.838392	1
ZSCAN10	0.31446	-1.6384	0.838392	1
ASIC4	1.2901	-1.34143	0.838873	1
LINC00536	1.28544	-1.34988	0.839926	1
GLRA3	1.2875	-1.33833	0.84037	1
ADRA1B	1.27688	-1.33555	0.840544	1
WASH2P	9.88347	-1.12458	0.840796	1
CXCL11	8.68314	-1.1272	0.841248	1
MRGPRX2	4.47019	1.17327	0.841901	1
PPP1R16B	2.06294	1.26972	0.842282	1
LOC101927394	1.28004	-1.33056	0.842747	1
RIMKLB	2.06667	1.25348	0.842778	1
BECN2	2.076	1.2593	0.842826	1
DIO2	1.30222	-1.34179	0.842997	1
PATE2	1.30222	-1.34179	0.842997	1
CYP1A1	1.28583	-1.34146	0.843644	1
MMP16	1.28583	-1.34146	0.843644	1
HCFC1-AS1	1.27538	-1.33847	0.843798	1
PDE6A	1.27538	-1.33847	0.843798	1
PITX3	1.27538	-1.33847	0.843798	1
RBFADN	1.27538	-1.33847	0.843798	1
SERPIND1	2.05327	1.26316	0.844073	1
TLR1	5.28041	-1.16243	0.844555	1
LOC729732	1.26943	-1.32788	0.845669	1
LOC285696	2.0624	1.25583	0.84575	1
MIR3911	1.28415	-1.3312	0.845774	1
FLNC	12.063	-1.10658	0.845959	1
TSPAN18	1.29477	-1.33377	0.846791	1
CLEC19A	1.26682	-1.32475	0.847175	1
MIP	1.26682	-1.32475	0.847175	1
LOC100505938	2.05289	1.2576	0.848011	1
CNTD2	8.6675	-1.12107	0.848648	1
LINC00167	2.06051	1.24946	0.848876	1
IGSF5	1.52453	1.30184	0.8489	1
IL2RG	1.26793	-1.33057	0.849022	1
MIR497HG	1.26793	-1.33057	0.849022	1
GRM5	4.4618	1.16841	0.849099	1
FTCD	1.27427	-1.33291	0.849247	1
CACNA1A	0.304402	-1.60105	0.849465	1
CASC17	0.304402	-1.60105	0.849465	1
CDH8	0.304402	-1.60105	0.849465	1
CEACAM16	0.304402	-1.60105	0.849465	1
CNTN4	0.304402	-1.60105	0.849465	1
CPSF4L	0.304402	-1.60105	0.849465	1
DLEU1-AS1	0.304402	-1.60105	0.849465	1
DPYS	0.304402	-1.60105	0.849465	1
DUOX2	0.304402	-1.60105	0.849465	1
F2RL2	0.304402	-1.60105	0.849465	1
FAM65B	0.304402	-1.60105	0.849465	1
FRG2	0.304402	-1.60105	0.849465	1
FSTL5	0.304402	-1.60105	0.849465	1
GAS7	0.304402	-1.60105	0.849465	1
GSTM4	0.304402	-1.60105	0.849465	1
HOXB2	0.304402	-1.60105	0.849465	1
LINC01468	0.304402	-1.60105	0.849465	1
LOC100130673	0.304402	-1.60105	0.849465	1
LOC101927237	0.304402	-1.60105	0.849465	1
LOC101928254	0.304402	-1.60105	0.849465	1
LOC101928551	0.304402	-1.60105	0.849465	1
LSAMP-AS1	0.304402	-1.60105	0.849465	1
MAB21L1	0.304402	-1.60105	0.849465	1
MACC1-AS1	0.304402	-1.60105	0.849465	1
MAP1LC3A	0.304402	-1.60105	0.849465	1
MCHR1	0.304402	-1.60105	0.849465	1
MIR1915	0.304402	-1.60105	0.849465	1
MIR2682	0.304402	-1.60105	0.849465	1
MIR3149	0.304402	-1.60105	0.849465	1
MIR4505	0.304402	-1.60105	0.849465	1
MIR6837	0.304402	-1.60105	0.849465	1
MIR7851	0.304402	-1.60105	0.849465	1
NPAS4	0.304402	-1.60105	0.849465	1
NPIPB9	0.304402	-1.60105	0.849465	1
OR51B5	0.304402	-1.60105	0.849465	1
PDPN	0.304402	-1.60105	0.849465	1
POM121L2	0.304402	-1.60105	0.849465	1
POU1F1	0.304402	-1.60105	0.849465	1
POU5F1P5	0.304402	-1.60105	0.849465	1
PRRX1	0.304402	-1.60105	0.849465	1
PTGFR	0.304402	-1.60105	0.849465	1
PURG	0.304402	-1.60105	0.849465	1
SEPT7P9	0.304402	-1.60105	0.849465	1
SGCG	0.304402	-1.60105	0.849465	1
SGOL1-AS1	0.304402	-1.60105	0.849465	1
UG0898H09	0.304402	-1.60105	0.849465	1
VSTM1	0.304402	-1.60105	0.849465	1
SMG1P1	1.27148	-1.31719	0.850493	1
DNAJB7	1.28471	-1.32268	0.850598	1
SLC22A1	4.46365	1.16552	0.850845	1
LINC00696	1.25937	-1.31693	0.850959	1
HIST2H2AB	1.5182	1.29624	0.851791	1
CPT1B	1.53142	1.27998	0.852249	1
LOC101929741	2.44422	-1.23459	0.854017	1
HIST1H3C	1.52993	1.27918	0.854128	1
PCDHA8	1.29737	-1.33677	0.855376	1
GJA9-MYCBP	2.61199	1.21962	0.855838	1
RXFP4	1.52975	1.27975	0.855998	1
KLHL10	1.54354	1.27361	0.856695	1
ADRA1D	0.296949	-1.57343	0.857569	1
AIRN	0.296949	-1.57343	0.857569	1
AKR1C2	0.296949	-1.57343	0.857569	1
AUTS2	0.296949	-1.57343	0.857569	1
C10orf113	0.296949	-1.57343	0.857569	1
CA8	0.296949	-1.57343	0.857569	1
CCR9	0.296949	-1.57343	0.857569	1
CD5	0.296949	-1.57343	0.857569	1
COL26A1	0.296949	-1.57343	0.857569	1
COL3A1	0.296949	-1.57343	0.857569	1
CRNN	0.296949	-1.57343	0.857569	1
DLL1	0.296949	-1.57343	0.857569	1
EPHA8	0.296949	-1.57343	0.857569	1
GPR82	0.296949	-1.57343	0.857569	1
GUCY1A2	0.296949	-1.57343	0.857569	1
HTR3C	0.296949	-1.57343	0.857569	1
KBTBD11-OT1	0.296949	-1.57343	0.857569	1
KCNE3	0.296949	-1.57343	0.857569	1
KERA	0.296949	-1.57343	0.857569	1
KIAA2022	0.296949	-1.57343	0.857569	1
KLK7	0.296949	-1.57343	0.857569	1
KRT14	0.296949	-1.57343	0.857569	1
KRTAP4-6	0.296949	-1.57343	0.857569	1
KRTAP9-1	0.296949	-1.57343	0.857569	1
LINC01031	0.296949	-1.57343	0.857569	1
LINC01054	0.296949	-1.57343	0.857569	1
LINC01133	0.296949	-1.57343	0.857569	1
LINC01168	0.296949	-1.57343	0.857569	1
LINC01276	0.296949	-1.57343	0.857569	1
LINGO2	0.296949	-1.57343	0.857569	1
LOC100507412	0.296949	-1.57343	0.857569	1
LOC101927666	0.296949	-1.57343	0.857569	1
LOC101928731	0.296949	-1.57343	0.857569	1
LOC101928737	0.296949	-1.57343	0.857569	1
MCOLN3	0.296949	-1.57343	0.857569	1
MGC27382	0.296949	-1.57343	0.857569	1
MIR137HG	0.296949	-1.57343	0.857569	1
MIR1539	0.296949	-1.57343	0.857569	1
MIR3181	0.296949	-1.57343	0.857569	1
MIR4296	0.296949	-1.57343	0.857569	1
MIR4531	0.296949	-1.57343	0.857569	1
MIR5091	0.296949	-1.57343	0.857569	1
MIR5697	0.296949	-1.57343	0.857569	1
MIR6750	0.296949	-1.57343	0.857569	1
MIR942	0.296949	-1.57343	0.857569	1
MYLK-AS2	0.296949	-1.57343	0.857569	1
NFASC	0.296949	-1.57343	0.857569	1
OMD	0.296949	-1.57343	0.857569	1
PKHD1L1	0.296949	-1.57343	0.857569	1
PPIAP30	0.296949	-1.57343	0.857569	1
RAET1G	0.296949	-1.57343	0.857569	1
RFPL2	0.296949	-1.57343	0.857569	1
RNF175	0.296949	-1.57343	0.857569	1
RNU6-35P	0.296949	-1.57343	0.857569	1
ROBO3	0.296949	-1.57343	0.857569	1
ROR2	0.296949	-1.57343	0.857569	1
RRAGD	0.296949	-1.57343	0.857569	1
SH2D1B	0.296949	-1.57343	0.857569	1
SLC26A10	0.296949	-1.57343	0.857569	1
SNORA70G	0.296949	-1.57343	0.857569	1
SPATA21	0.296949	-1.57343	0.857569	1
SPATA31D1	0.296949	-1.57343	0.857569	1
SPRR2F	0.296949	-1.57343	0.857569	1
SRGN	0.296949	-1.57343	0.857569	1
SYT5	0.296949	-1.57343	0.857569	1
TLX3	0.296949	-1.57343	0.857569	1
TTC7B	0.296949	-1.57343	0.857569	1
UMODL1-AS1	0.296949	-1.57343	0.857569	1
WDR86	0.296949	-1.57343	0.857569	1
YWHAEP1	0.296949	-1.57343	0.857569	1
ZAN	0.296949	-1.57343	0.857569	1
NLGN3	8.64049	-1.11523	0.858184	1
LINC00304	2.43434	-1.22858	0.859219	1
SNRPN	1.25192	-1.30827	0.860742	1
ELOVL3	9.17999	-1.10848	0.861251	1
DLEU7-AS1	1.25993	-1.30756	0.861459	1
FSCN3	1.54894	1.25429	0.861801	1
TP53AIP1	1.54894	1.25429	0.861801	1
LOC389332	1.25081	-1.30219	0.864072	1
MIR4523	6.93977	-1.12333	0.864394	1
ENAM	1.54727	1.25285	0.86572	1
ZNF286B	3.54281	-1.17145	0.866096	1
KLHL38	4.6839	-1.14674	0.866332	1
LPPR3	1.54278	1.24907	0.867774	1
CLDN8	1.24502	-1.29091	0.86918	1
FTH1P3	2.39913	-1.20016	0.870374	1
LOC105373300	1.55955	1.2461	0.870553	1
SH3GL1P2	2.39802	-1.19726	0.8708	1
LRRC29	10.2564	-1.09545	0.872871	1
CTTNBP2	1.24335	-1.29262	0.873156	1
IL11	1.55322	1.24073	0.873445	1
SDS	1.56049	1.24002	0.873679	1
MESTIT1	3.41365	1.15706	0.874779	1
MIR548L	1.55005	1.24776	0.875037	1
ALOX15	1.01369	1.29637	0.87546	1
GPR61	1.01219	1.29443	0.87631	1
GRIP1	2.38312	-1.18885	0.876332	1
RNF103-CHMP3	1.55732	1.23684	0.877235	1
PRRT1	4.64794	-1.13456	0.877762	1
LINC00562	1.01536	1.30147	0.878135	1
MEIOB	1.01536	1.30147	0.878135	1
FER1L6-AS1	1.56794	1.22925	0.879133	1
ASB9P1	5.83521	1.1183	0.880016	1
ZNF658B	1.56495	1.22669	0.880516	1
TCTE1	1.23329	-1.27976	0.880989	1
C1orf177	3.95148	1.14596	0.881233	1
ATP13A4	1.02375	1.27138	0.881592	1
LOC728739	2.37567	-1.18414	0.881606	1
LYG1	2.3669	-1.18749	0.881806	1
PCDHGA10	9.67873	-1.09043	0.881905	1
ARC	6.86134	-1.11284	0.882082	1
C1orf195	1.02841	1.27849	0.882376	1
EXOC3L4	1.03008	1.281	0.882378	1
AXDND1	1.02225	1.26951	0.882435	1
KCNJ13	2.37568	-1.19017	0.885046	1
LOC400685	3.51209	-1.14982	0.885686	1
BRE-AS1	3.48898	-1.1439	0.885972	1
ASAP1-IT2	1.03436	1.25974	0.886281	1
TNFSF18	1.01908	1.26643	0.887664	1
GRK7	1.0312	1.25583	0.888052	1
LOC284648	1.0312	1.25583	0.888052	1
SPACA3	1.0312	1.25583	0.888052	1
GNAZ	1.0297	1.25396	0.888898	1
KCNS1	1.0297	1.25396	0.888898	1
TGFA-IT1	1.0297	1.25396	0.888898	1
CDH13	1.03586	1.26187	0.889066	1
RASL10A	1.03586	1.26187	0.889066	1
CERKL	1.03753	1.26409	0.889127	1
PPP4R1-AS1	5.74077	-1.10919	0.890149	1
TARID	4.6323	-1.12256	0.89088	1
AR	1.03269	1.2578	0.891864	1
LINC00184	1.03269	1.2578	0.891864	1
PCDHGA3	1.02208	1.27209	0.892198	1
PLB1	1.8082	-1.19497	0.892468	1
STAR	2.89462	1.15009	0.893473	1
TBX21	1.79459	-1.1985	0.895469	1
LOC440040	1.03847	1.25456	0.896153	1
IPO9-AS1	1.02504	1.24773	0.896241	1
NCALD	12.3851	-1.06825	0.89786	1
FUT5	1.03976	1.23167	0.898251	1
STAT5B	11.2673	-1.07142	0.898787	1
FTCDNL1	1.04759	1.23999	0.898826	1
STPG2	1.04759	1.23999	0.898826	1
ENHO	1.0353	1.2502	0.898986	1
KRT83	2.92039	-1.14429	0.900405	1
C10orf131	1.03064	1.24381	0.901661	1
SLC8A1-AS1	2.93195	-1.13762	0.901914	1
LCMT1-AS2	2.93306	-1.14049	0.901931	1
KCNRG	8.54447	1.08244	0.90203	1
SBSN	1.81864	-1.18979	0.904131	1
LOC101927901	1.03809	1.22754	0.904244	1
ALG1L2	2.89767	-1.13179	0.904714	1
GLYCTK-AS1	4.23655	1.11225	0.906866	1
MROH2A	1.76107	-1.16608	0.907033	1
CRB1	4.00763	-1.10904	0.907143	1
LOC101927686	1.77895	-1.16525	0.9073	1
SRD5A2	1.77895	-1.16525	0.9073	1
MIR6762	0.667317	-1.28505	0.907366	1
ZNF385B	0.667317	-1.28505	0.907366	1
WISP2	2.89282	-1.12984	0.907544	1
TMEM74	2.90138	-1.13686	0.907569	1
MIR4260	1.76256	-1.16435	0.907974	1
MIR4470	1.04871	1.21556	0.908119	1
SNORD70	1.04871	1.21556	0.908119	1
ANK1	0.659864	-1.26612	0.908359	1
CASP1	0.659864	-1.26612	0.908359	1
C9orf47	0.656699	-1.26618	0.908463	1
AKR1B15	0.655202	-1.2662	0.908513	1
FAP	0.655202	-1.2662	0.908513	1
L1CAM	0.655202	-1.2662	0.908513	1
LINC00452	0.655202	-1.2662	0.908513	1
LTA	0.655202	-1.2662	0.908513	1
LOC286059	1.77635	-1.16294	0.90998	1
LOC440600	5.58951	1.09448	0.910642	1
LOC100190986	1.7838	-1.1692	0.910841	1
ANKHD1-EIF4EBP3	1.76088	-1.15726	0.911803	1
TMEM130	2.89077	-1.12474	0.911809	1
SNORD51	2.93114	1.12276	0.911962	1
FLJ37035	6.8267	-1.08114	0.912775	1
LINC01032	0.652412	-1.25009	0.914119	1
NRROS	0.652412	-1.25009	0.914119	1
SPATA4	0.652412	-1.25009	0.914119	1
FAM81B	0.649246	-1.25012	0.914225	1
MIR643	0.649246	-1.25012	0.914225	1
SHISA7	0.649246	-1.25012	0.914225	1
SYNJ2-IT1	0.649246	-1.25012	0.914225	1
ZFP57	0.649246	-1.25012	0.914225	1
ADAMTS7	0.64775	-1.25014	0.914275	1
DKFZp434J0226	0.64775	-1.25014	0.914275	1
FGF22	0.64775	-1.25014	0.914275	1
HSD17B2	0.64775	-1.25014	0.914275	1
MIR4635	0.64775	-1.25014	0.914275	1
NANOS3	0.64775	-1.25014	0.914275	1
SNORA54	0.64775	-1.25014	0.914275	1
C15orf27	2.88221	-1.11864	0.914755	1
LOC100288778	3.99645	-1.09973	0.915464	1
NKG7	1.75661	-1.15675	0.915507	1
CYP26C1	0.649806	-1.2437	0.916395	1
DNAI1	0.649806	-1.2437	0.916395	1
TRPM2	0.649806	-1.2437	0.916395	1
UBOX5-AS1	0.649806	-1.2437	0.916395	1
C1orf234	0.64664	-1.24373	0.9165	1
FCRLA	0.64664	-1.24373	0.9165	1
LINC00687	0.64664	-1.24373	0.9165	1
TIMP4	0.64664	-1.24373	0.9165	1
ACOT1	0.645144	-1.24374	0.91655	1
ASGR1	0.645144	-1.24374	0.91655	1
LOC100996654	0.645144	-1.24374	0.91655	1
LOC284412	0.645144	-1.24374	0.91655	1
LOC728673	0.645144	-1.24374	0.91655	1
SALRNA2	0.645144	-1.24374	0.91655	1
ACRBP	6.19346	-1.08057	0.916721	1
LINC00618	1.75717	-1.15067	0.91687	1
LINC01301	7.89176	-1.0682	0.917947	1
CD69	0.642353	-1.22736	0.91857	1
DCTN1-AS1	0.642353	-1.22736	0.91857	1
HRH4	0.642353	-1.22736	0.91857	1
LPO	0.642353	-1.22736	0.91857	1
MIR4519	0.642353	-1.22736	0.91857	1
MOGAT1	0.642353	-1.22736	0.91857	1
TMEM211	0.642353	-1.22736	0.91857	1
C1orf54	0.639188	-1.22737	0.91867	1
C4BPA	0.639188	-1.22737	0.91867	1
FAM155A-IT1	0.639188	-1.22737	0.91867	1
GPR55	0.639188	-1.22737	0.91867	1
MIR1206	0.639188	-1.22737	0.91867	1
MIR6784	0.639188	-1.22737	0.91867	1
MIR8085	0.639188	-1.22737	0.91867	1
OR2B6	0.639188	-1.22737	0.91867	1
PCBP3	0.639188	-1.22737	0.91867	1
PCDHB6	0.639188	-1.22737	0.91867	1
PDE3B	0.639188	-1.22737	0.91867	1
RASGRP2	0.639188	-1.22737	0.91867	1
ST7-AS2	0.639188	-1.22737	0.91867	1
TMPRSS4-AS1	0.639188	-1.22737	0.91867	1
ARX	0.637691	-1.22737	0.918717	1
CCDC38	0.637691	-1.22737	0.918717	1
CCR3	0.637691	-1.22737	0.918717	1
CRYAB	0.637691	-1.22737	0.918717	1
DKFZP434A062	0.637691	-1.22737	0.918717	1
DPYSL4	0.637691	-1.22737	0.918717	1
LHX3	0.637691	-1.22737	0.918717	1
LOC100499489	0.637691	-1.22737	0.918717	1
LOC101927136	0.637691	-1.22737	0.918717	1
LOC101928988	0.637691	-1.22737	0.918717	1
SMTNL2	0.637691	-1.22737	0.918717	1
HIST1H4D	2.3875	1.12302	0.919148	1
C2CD4A	2.94472	1.11091	0.919835	1
CCZ1	2.37501	1.1161	0.924013	1
MRVI1	2.85874	-1.10545	0.92416	1
LOC101929470	0.64496	-1.2343	0.924555	1
TMEM213	0.64496	-1.2343	0.924555	1
MIR6090	0.640297	-1.23431	0.924718	1
CHRNE	1.72604	-1.13756	0.924958	1
BIRC7	10.6378	-1.05353	0.926447	1
LOC101927657	2.39307	1.11067	0.926472	1
MYEF2	2.39307	1.11067	0.926472	1
TUBB8	2.8539	-1.10274	0.927762	1
CSMD2	0.634901	-1.21108	0.928008	1
MIR601	0.634901	-1.21108	0.928008	1
AEBP1	0.631735	-1.21106	0.928116	1
APOH	0.631735	-1.21106	0.928116	1
C3orf36	0.631735	-1.21106	0.928116	1
LOC101926975	0.631735	-1.21106	0.928116	1
MIR3136	0.631735	-1.21106	0.928116	1
RNF128	0.631735	-1.21106	0.928116	1
SLC45A2	0.631735	-1.21106	0.928116	1
CHGB	0.630239	-1.21105	0.928167	1
FOXP3	0.630239	-1.21105	0.928167	1
KCNN1	0.630239	-1.21105	0.928167	1
LINC00322	0.630239	-1.21105	0.928167	1
LINC01518	0.630239	-1.21105	0.928167	1
LOC100129636	0.630239	-1.21105	0.928167	1
LOC101928710	0.630239	-1.21105	0.928167	1
TRO	0.630239	-1.21105	0.928167	1
RORB	2.4065	1.11482	0.928557	1
GPR179	0.632295	-1.20455	0.930308	1
APOF	0.629129	-1.20453	0.930415	1
LOC101927762	0.629129	-1.20453	0.930415	1
DIRC3	0.627633	-1.20451	0.930466	1
LINC01118	0.627633	-1.20451	0.930466	1
RFPL3S	0.627633	-1.20451	0.930466	1
ROBO4	0.627633	-1.20451	0.930466	1
STEAP2-AS1	0.627633	-1.20451	0.930466	1
TRIL	0.627633	-1.20451	0.930466	1
PPT2-EGFL8	1.73537	-1.12631	0.930966	1
AGAP11	4.30642	1.0771	0.930967	1
ROR1-AS1	2.8608	-1.09897	0.933105	1
SPATA18	5.65787	1.06616	0.934043	1
CACNA1G	2.29629	-1.11269	0.935219	1
H2AFY2	0.624842	-1.18795	0.936159	1
HOMER2	0.624842	-1.18795	0.936159	1
TKTL2	0.624842	-1.18795	0.936159	1
XKR3	0.624842	-1.18795	0.936159	1
CALR3	0.621676	-1.1879	0.936268	1
PPP1R14A	0.621676	-1.1879	0.936268	1
TAS2R46	0.621676	-1.1879	0.936268	1
FNDC7	0.62018	-1.18788	0.936319	1
LOC102031319	0.62018	-1.18788	0.936319	1
POU5F2	0.62018	-1.18788	0.936319	1
SMIM2	0.62018	-1.18788	0.936319	1
WISP3	0.62018	-1.18788	0.936319	1
GFOD1	3.73671	1.0752	0.937899	1
LOC339874	4.51028	-1.07003	0.937957	1
FRY	19.3649	-1.03359	0.938426	1
SNORA20	1.74114	-1.12134	0.938879	1
HLA-DRA	4.51697	-1.06763	0.93948	1
RASD2	49.0206	-1.02014	0.943084	1
CAPN3	7.25891	-1.05011	0.943385	1
LINC00707	2.28009	-1.08849	0.943886	1
LOC101927865	9.99413	-1.04189	0.945407	1
CCDC42B	3.36584	-1.06679	0.94747	1
VAV3	3.37571	-1.06655	0.948016	1
RTCA-AS1	9.9878	-1.03841	0.94833	1
MIR1284	1.1569	-1.12338	0.948469	1
CTSF	2.26743	-1.07986	0.948614	1
IQCA1L	0.614783	-1.16118	0.948791	1
SNORD111	0.614783	-1.16118	0.948791	1
TNNT2	0.614783	-1.16118	0.948791	1
GRIK4	0.611618	-1.1611	0.948897	1
PNCK	0.611618	-1.1611	0.948897	1
ERI3-IT1	16.5818	-1.02841	0.950751	1
CPLX3	0.529851	1.1643	0.950759	1
SAMD14	0.529851	1.1643	0.950759	1
TAS2R50	0.529851	1.1643	0.950759	1
TSGA10IP	0.529851	1.1643	0.950759	1
AACSP1	0.526686	1.15536	0.950848	1
CPXCR1	0.526686	1.15536	0.950848	1
ECEL1P2	0.526686	1.15536	0.950848	1
LOC100506688	0.526686	1.15536	0.950848	1
LOC101927653	0.526686	1.15536	0.950848	1
LOC101929468	0.526686	1.15536	0.950848	1
LOC101929717	0.526686	1.15536	0.950848	1
MLC1	0.526686	1.15536	0.950848	1
MYO1A	0.526686	1.15536	0.950848	1
NCRNA00250	0.526686	1.15536	0.950848	1
RUNX1T1	0.526686	1.15536	0.950848	1
SCN3A	0.526686	1.15536	0.950848	1
SNORA30	0.526686	1.15536	0.950848	1
TNFRSF8	0.526686	1.15536	0.950848	1
TRPV2	0.526686	1.15536	0.950848	1
VSTM5	0.526686	1.15536	0.950848	1
CYP4Z1	0.522399	1.16436	0.950957	1
FAM71D	0.522399	1.16436	0.950957	1
HIST1H4A	0.522399	1.16436	0.950957	1
KLRC1	0.522399	1.16436	0.950957	1
LOC101928436	0.522399	1.16436	0.950957	1
MADCAM1	0.522399	1.16436	0.950957	1
NXPE2	0.522399	1.16436	0.950957	1
BTNL10	0.519233	1.15539	0.951037	1
C7orf34	0.519233	1.15539	0.951037	1
CD247	0.519233	1.15539	0.951037	1
HSF5	0.519233	1.15539	0.951037	1
KIF5C	0.519233	1.15539	0.951037	1
LOC101927243	0.519233	1.15539	0.951037	1
SFRP5	0.519233	1.15539	0.951037	1
TUSC8	0.519233	1.15539	0.951037	1
LOC101929125	1.16156	-1.11219	0.951229	1
ADRA2B	0.51234	1.16444	0.95123	1
C19orf67	0.51234	1.16444	0.95123	1
LOC101927132	0.51234	1.16444	0.95123	1
LOC101927478	0.51234	1.16444	0.95123	1
LOC400997	0.51234	1.16444	0.95123	1
MIR8055	0.51234	1.16444	0.95123	1
WEE2	0.51234	1.16444	0.95123	1
CDIPT-AS1	0.509175	1.15542	0.951297	1
COL19A1	0.509175	1.15542	0.951297	1
CTD-2201I18.1	0.509175	1.15542	0.951297	1
FAM124B	0.509175	1.15542	0.951297	1
FCRL6	0.509175	1.15542	0.951297	1
FREM2	0.509175	1.15542	0.951297	1
LOC101929268	0.509175	1.15542	0.951297	1
OR11H4	0.509175	1.15542	0.951297	1
SNORD116-23	0.509175	1.15542	0.951297	1
ZNF677	0.509175	1.15542	0.951297	1
CX3CR1	0.525189	1.15147	0.95212	1
DDC	0.525189	1.15147	0.95212	1
FAM95A	0.525189	1.15147	0.95212	1
ISPD-AS1	0.525189	1.15147	0.95212	1
KIAA1211	0.525189	1.15147	0.95212	1
LOC101927143	0.525189	1.15147	0.95212	1
MIR6814	0.525189	1.15147	0.95212	1
ZEB2	0.525189	1.15147	0.95212	1
B4GALT4-AS1	0.517737	1.15147	0.95231	1
BCAR4	0.517737	1.15147	0.95231	1
CUX2	0.517737	1.15147	0.95231	1
FGFR3	0.517737	1.15147	0.95231	1
GK3P	0.517737	1.15147	0.95231	1
LIMS2	0.517737	1.15147	0.95231	1
LMAN1L	0.517737	1.15147	0.95231	1
MGC32805	0.517737	1.15147	0.95231	1
MS4A18	0.517737	1.15147	0.95231	1
ODF3L2	0.517737	1.15147	0.95231	1
POM121L10P	0.517737	1.15147	0.95231	1
SNORA78	3.36939	-1.06186	0.952378	1
DPYD-AS1	0.507678	1.15148	0.952571	1
KRTAP4-4	0.507678	1.15148	0.952571	1
LINC00400	0.507678	1.15148	0.952571	1
LINC00703	0.507678	1.15148	0.952571	1
LY6H	0.507678	1.15148	0.952571	1
LYZL4	0.507678	1.15148	0.952571	1
NPAS3	0.507678	1.15148	0.952571	1
NRIR	0.507678	1.15148	0.952571	1
SCARNA16	0.507678	1.15148	0.952571	1
SCARNA8	0.507678	1.15148	0.952571	1
SERPINA12	0.507678	1.15148	0.952571	1
SNORA2A	2.41599	1.07351	0.953417	1
PDLIM4	2.24525	-1.07334	0.954183	1
B3GNT7	22.6115	-1.02339	0.954187	1
C11orf88	0.522024	1.14327	0.954791	1
HSPA12A	0.522024	1.14327	0.954791	1
KCNJ9	0.522024	1.14327	0.954791	1
LMO7DN	0.522024	1.14327	0.954791	1
MIR302B	0.522024	1.14327	0.954791	1
MIR4706	0.522024	1.14327	0.954791	1
MSRB3	0.522024	1.14327	0.954791	1
TOPAZ1	0.522024	1.14327	0.954791	1
APOD	0.514571	1.14324	0.954983	1
CATSPER4	0.514571	1.14324	0.954983	1
CLDN19	0.514571	1.14324	0.954983	1
DPY19L2P3	0.514571	1.14324	0.954983	1
EPB41L4A-AS2	0.514571	1.14324	0.954983	1
LOC55338	0.514571	1.14324	0.954983	1
LYPD6	0.514571	1.14324	0.954983	1
SLC7A8	0.514571	1.14324	0.954983	1
ODF3B	47.7625	-1.01556	0.955049	1
C1QTNF9	0.504513	1.1432	0.955248	1
HHIP	0.504513	1.1432	0.955248	1
KIF25-AS1	0.504513	1.1432	0.955248	1
KRT12	0.504513	1.1432	0.955248	1
LOC100499194	0.504513	1.1432	0.955248	1
LOC100506679	0.504513	1.1432	0.955248	1
PPBPP2	0.504513	1.1432	0.955248	1
PTGDR2	0.504513	1.1432	0.955248	1
RPL31P11	0.504513	1.1432	0.955248	1
SMCR2	0.504513	1.1432	0.955248	1
SYT13	0.504513	1.1432	0.955248	1
MIR429	8.89963	-1.03523	0.955635	1
OR2H2	0.52352	1.14701	0.956104	1
TEX11	0.52352	1.14701	0.956104	1
LOC100505942	0.516068	1.147	0.956304	1
LOC101928386	0.516068	1.147	0.956304	1
MIR4672	0.516068	1.147	0.956304	1
MIR4795	0.516068	1.147	0.956304	1
MIR5702	0.516068	1.147	0.956304	1
MYOZ3	0.516068	1.147	0.956304	1
SERPINB2	0.516068	1.147	0.956304	1
ATP5L2	0.506009	1.14698	0.956577	1
CCNI2	0.506009	1.14698	0.956577	1
LINC01234	0.506009	1.14698	0.956577	1
MIR6832	1.14349	-1.0986	0.956684	1
EFCC1	1.87366	1.07156	0.956876	1
PYCARD-AS1	1.87366	1.07156	0.956876	1
FAM198B	1.13939	-1.09765	0.957139	1
SNORA71E	1.14089	-1.09364	0.957525	1
AFF2	0.520527	1.13872	0.958657	1
CHRDL2	0.520527	1.13872	0.958657	1
FAM166A	0.520527	1.13872	0.958657	1
MIR92B	0.520527	1.13872	0.958657	1
SMIM21	0.520527	1.13872	0.958657	1
FAM27B	1.8705	1.06958	0.958696	1
CCL2	0.513075	1.13867	0.958856	1
DGKB	0.513075	1.13867	0.958856	1
MIR567	0.513075	1.13867	0.958856	1
NSUN7	0.513075	1.13867	0.958856	1
SLC12A5	0.513075	1.13867	0.958856	1
USHBP1	0.513075	1.13867	0.958856	1
CCDC144NL-AS1	0.503016	1.13861	0.959129	1
CPNE9	0.503016	1.13861	0.959129	1
FAM196B	0.503016	1.13861	0.959129	1
LINC00173	0.503016	1.13861	0.959129	1
PDIA2	0.503016	1.13861	0.959129	1
PSTPIP2	0.503016	1.13861	0.959129	1
SNORA14A	0.503016	1.13861	0.959129	1
SNORD98	0.503016	1.13861	0.959129	1
NR0B2	2.81404	-1.06579	0.959194	1
SCN2A	2.24581	-1.06895	0.959777	1
PRR5L	37.9071	-1.01581	0.959864	1
WDR72	1.14405	-1.08814	0.95998	1
LOC728613	1.14815	-1.08992	0.960436	1
LOC100128885	3.34721	-1.05213	0.960456	1
KLHL6	1.86917	1.06916	0.96075	1
SIGLEC16	1.88578	1.06689	0.960994	1
DNAH17-AS1	1.13194	-1.08789	0.961097	1
ANKRD55	1.14555	-1.0855	0.961159	1
OR8S1	1.13343	-1.08429	0.961463	1
ALDOB	1.13493	-1.08236	0.96351	1
LHB	1.13493	-1.08236	0.96351	1
SLC34A1	3.21747	1.0474	0.963661	1
VAV3-AS1	1.13921	-1.0835	0.963834	1
LOC403323	1.1366	-1.07889	0.963896	1
ABCA17P	5.01645	-1.03801	0.96413	1
TNFRSF11B	3.34926	-1.04763	0.964347	1
CAGE1	5.15167	1.03602	0.964526	1
TEX12	1.90683	1.06224	0.965295	1
SLIT2	1.12448	-1.07868	0.965554	1
CYBRD1	1.88389	1.05985	0.965658	1
DPEP2	1.12598	-1.07539	0.96588	1
ARNTL2-AS1	1.90533	1.06109	0.965939	1
RBPJL	1.8975	1.05608	0.966602	1
GNRHR	6.09214	-1.0326	0.966779	1
CCDC27	2.21918	-1.05379	0.966952	1
MIR4284	1.12188	-1.07472	0.966984	1
KIF17	1.12337	-1.0716	0.967317	1
MAFA	1.12337	-1.0716	0.967317	1
LGALS4	1.12748	-1.07303	0.967993	1
OLAH	1.12748	-1.07303	0.967993	1
COL10A1	1.13549	-1.07288	0.967999	1
PTH1R	1.13549	-1.07288	0.967999	1
CALB1	1.14126	-1.07083	0.968553	1
CCDC13	1.89267	1.05269	0.968632	1
LOC101929679	1.14387	-1.07456	0.968887	1
ITGA9	1.13064	-1.06724	0.969525	1
DLGAP2	1.12654	-1.06619	0.969755	1
LINC00244	1.12654	-1.06619	0.969755	1
SCARNA4	1.12654	-1.06619	0.969755	1
HSD11B1L	16.4663	-1.01713	0.970806	1
SNORA71D	1.11592	-1.06252	0.971497	1
CH25H	1.88502	1.04727	0.971875	1
FCGR2B	1.13381	-1.06127	0.973091	1
AKAP12	4.97025	-1.029	0.973216	1
LOC100134317	1.11742	-1.05971	0.973624	1
BEST2	1.11909	-1.0571	0.973939	1
COL6A5	1.11909	-1.0571	0.973939	1
MST1P2	1.11909	-1.0571	0.973939	1
LOC101927620	1.12169	-1.06029	0.973964	1
SCN4A	1.90756	1.04331	0.974812	1
FAM196A	1.12058	-1.05451	0.975112	1
HORMAD2	1.12058	-1.05451	0.975112	1
LEMD1	1.12058	-1.05451	0.975112	1
LOC101927476	1.12058	-1.05451	0.975112	1
MIR6819	1.12319	-1.05739	0.975202	1
LINC00525	3.88748	-1.02872	0.976327	1
LINC00842	1.10847	-1.05286	0.976917	1
LOC101926933	1.10437	-1.05184	0.977381	1
RBP2	1.34624	1.04898	0.977515	1
SLC2A12	118.114	-1.00532	0.977697	1
LINC00222	1.11798	-1.04993	0.978144	1
DSCAS	1.11164	-1.04696	0.979472	1
GREM1	1.34158	1.04036	0.98055	1
IDH1-AS1	6.60444	-1.01782	0.980576	1
LINC00592	3.26143	1.02419	0.981097	1
MAP6	3.87407	-1.0225	0.981134	1
CFAP99	1.11053	-1.04137	0.981312	1
PSTPIP1	1.11053	-1.04137	0.981312	1
BEST3	3.84574	-1.02151	0.982009	1
MIR4740	1.09841	-1.03933	0.982855	1
SLC25A34	9.31675	-1.01299	0.98297	1
FOXN1	3.83512	-1.0204	0.982992	1
LOC100507487	21.3954	-1.00895	0.983033	1
HIST1H4I	4.6127	1.01755	0.98355	1
TRAT1	2.77845	-1.02282	0.984131	1
IGFL4	1.1163	-1.03678	0.984508	1
LOC102724596	1.09431	-1.03711	0.984682	1
PRRT2	63.3959	-1.00449	0.985049	1
AZIN1-AS1	10.98	-1.00962	0.98638	1
ANKRD18B	1.10307	-1.03059	0.986643	1
LGALS9B	3.83923	-1.0132	0.989155	1
DSC1	1.35164	1.02075	0.989539	1
ITIH2	2.75293	-1.01329	0.990483	1
RAET1K	5.97697	1.00878	0.991058	1
CRTC3-AS1	2.70457	1.01211	0.991387	1
C12orf80	3.82116	-1.00962	0.991965	1
RAG1	12.588	-1.00509	0.992418	1
LOC100129973	2.72712	1.01032	0.992698	1
TBX10	1.34381	1.01469	0.992911	1
FKSG29	1.09301	-1.01618	0.993049	1
GLIDR	2.73336	-1.00908	0.993633	1
CADM2	10.9312	-1.0037	0.994846	1
ANKRD65	2.73392	-1.00531	0.996199	1
ABAT	7.09476	-1.00342	0.996275	1
MYPN	4.06756	1.00376	0.996728	1
CPB2-AS1	4.07333	1.00334	0.997113	1
C9orf173	2.72069	-1.00222	0.998412	1
TEDDM1	1.37698	1.00106	0.999474	1
ENO3	7.66114	-0.99725	1	1
PCDHGA8	9.80634	-0.996153	1	1
PCDHA12	9.7715	-0.995261	1	1
RBKS	20.1001	-0.995175	1	1
TXNDC12-AS1	2.7194	-0.993416	1	1
C15orf54	30.4422	-0.992808	1	1
HSD17B7P2	16.9179	-0.992499	1	1
OLFM2	2.69908	-0.992203	1	1
CLVS1	4.34465	-0.991743	1	1
LOC101927919	3.77458	-0.991728	1	1
GRAMD1B	9.25508	-0.991328	1	1
TRIM9	16.302	-0.991217	1	1
DKK3	5.97756	-0.991033	1	1
SHISA4	20.0477	-0.990484	1	1
OAF	10.8628	-0.985912	1	1
TMPRSS11D	1.63234	-0.984974	1	1
MIR4312	1.62824	-0.984893	1	1
LOC729737	7.61362	-0.983718	1	1
MIR1908	1.62974	-0.982501	1	1
CACNA1F	4.32268	-0.982236	1	1
LOC101929762	1.61912	-0.980011	1	1
LINC00365	4.87263	-0.979288	1	1
PGF	1.62489	-0.978687	1	1
ARSE	4.31429	-0.977797	1	1
COL4A3	10.279	-0.9775	1	1
MIR33B	1.6344	-0.977249	1	1
RBFOX3	3.27457	-0.976854	1	1
LINC00106	8.11347	-0.974699	1	1
ATG9B	82.9906	-0.974559	1	1
LINC01296	3.23544	-0.974016	1	1
GBP2	68.4295	-0.972728	1	1
SYCE1L	12.8898	-0.970378	1	1
RASL12	3.22389	-0.970232	1	1
KIAA1683	4.28505	-0.968975	1	1
MT1DP	1.61073	-0.968935	1	1
LOC100422556	5.90155	-0.968622	1	1
ERO1B	8.08311	-0.967174	1	1
IGDCC4	8.04527	-0.966998	1	1
ZNF32-AS1	4.88232	-0.966069	1	1
MAFA-AS1	1.618	-0.965914	1	1
FN3K	9.6303	-0.964694	1	1
LINC01461	1.60161	-0.96433	1	1
PELI2	34.9706	-0.964299	1	1
MAF	9.65377	-0.964169	1	1
ANKS4B	1.60738	-0.96323	1	1
PKP1	1.61539	-0.963213	1	1
MYO1G	3.20638	-0.962461	1	1
ARRDC5	1.62526	-0.961977	1	1
CDC37L1-AS1	1.62266	-0.9597	1	1
PNPLA7	10.1478	-0.955281	1	1
CYP1B1-AS1	1.60943	-0.954925	1	1
ARHGAP31-AS1	5.36258	-0.954818	1	1
GABBR1	83.2851	-0.954128	1	1
TNFSF4	6.38928	-0.953644	1	1
ADPRH	1.60309	-0.951534	1	1
GBP1	6.37067	-0.950311	1	1
GBP4	5.33092	-0.949778	1	1
TRAF5	29.3194	-0.949278	1	1
HTR3A	8.54198	-0.948314	1	1
MSH4	1.60198	-0.948093	1	1
LINC01144	10.5823	-0.947452	1	1
PCDHGA2	3.73136	-0.947214	1	1
C6orf15	1532.47	-0.945414	1	1
CCR7	5.30018	-0.943278	1	1
NOD2	1.59303	-0.941888	1	1
LRRC8C	8.98256	-0.939505	1	1
LOC105447645	3.71124	-0.939332	1	1
LOC100505912	6.8828	-0.938694	1	1
CHRNB2	3.71834	-0.938184	1	1
SULF1	11.135	-0.937736	1	1
RGS16	3.73416	-0.937006	1	1
CACNA1H	9.55748	-0.936675	1	1
SYDE1	9.54256	-0.935726	1	1
HCG26	7.96592	-0.934804	1	1
PIWIL2	3.67695	-0.934578	1	1
SUSD3	52.9631	-0.933604	1	1
ITGAX	2.11336	-0.933462	1	1
KRT81	294.427	-0.933102	1	1
FLJ42969	3.69149	-0.931856	1	1
ZNF750	2.12864	-0.931027	1	1
SLC2A1-AS1	23.7953	-0.930435	1	1
PTGER1	32.6646	-0.928642	1	1
PCDHA1	1.58186	-0.92825	1	1
TRIM10	1.58186	-0.92825	1	1
MIR29A	1.56975	-0.927341	1	1
LINC01564	5.27858	-0.926886	1	1
MYH15	15.8462	-0.926576	1	1
CHADL	7.91283	-0.926099	1	1
LAMA5-AS1	2.12119	-0.92591	1	1
LOC101927543	2.12119	-0.92591	1	1
NFE2	20.5127	-0.924868	1	1
ANGPTL3	2.11057	-0.923763	1	1
LYNX1	10.0182	-0.923241	1	1
TCN1	3.67026	-0.922005	1	1
HMGN2P46	6.31606	-0.921743	1	1
C21orf62	2.11374	-0.920964	1	1
FAM71E1	9.45538	-0.919281	1	1
CACNA2D2	32.0278	-0.919204	1	1
NCCRP1	11.056	-0.918303	1	1
PKD2L2	2.09902	-0.918107	1	1
TTC16	8.97305	-0.916898	1	1
SLC2A5	2.10051	-0.91678	1	1
C9orf41-AS1	2.63463	-0.914771	1	1
RASSF10	4.17586	-0.914318	1	1
LINC00326	2.10368	-0.914014	1	1
ENTPD8	7.81482	-0.912068	1	1
GATA6-AS1	4.75451	-0.911591	1	1
LTB	171.448	-0.90993	1	1
RPS2P32	2.08262	-0.909337	1	1
ICAM4	38.7081	-0.908022	1	1
ALAS2	2.63444	-0.90784	1	1
C2CD4C	2.09362	-0.907025	1	1
LOC101927795	2.08561	-0.906688	1	1
RELN	2.1035	-0.905946	1	1
MYH16	37.0579	-0.904411	1	1
SLC25A27	20.4388	-0.901749	1	1
DLG4	7.29171	-0.900458	1	1
ATP8B3	9.38793	-0.900455	1	1
HAR1A	4.69732	-0.896443	1	1
THEMIS2	204.805	-0.895943	1	1
PRDM12	4.67105	-0.895934	1	1
VWCE	2.61786	-0.895363	1	1
PTPRD	13.5683	-0.895283	1	1
COX20	18.6386	-0.892127	1	1
LOC100130705	47.1418	-0.890639	1	1
CRYM-AS1	14.992	-0.886751	1	1
SPTY2D1-AS1	4.67014	-0.8854	1	1
C1orf228	27.4076	-0.885362	1	1
MUC15	5.15878	-0.88444	1	1
MUC16	529.943	-0.883648	1	1
CSF1	53.2585	-0.883213	1	1
CSF1R	20.1297	-0.882095	1	1
LOC101927768	5.15841	-0.880961	1	1
PCDHB3	17.583	-0.880846	1	1
LOC101929224	2.56103	-0.879993	1	1
LOC101928650	2.58768	-0.876985	1	1
ATP6V0A4	5.66942	-0.875923	1	1
FAM86B1	5.16588	-0.875026	1	1
RBM44	2.5808	-0.874707	1	1
KRBA1	14.9445	-0.869993	1	1
ASCL5	5.1167	-0.869823	1	1
CD7	2.56141	-0.869678	1	1
RLTPR	8.23533	-0.869589	1	1
PRB3	7.66338	-0.86897	1	1
CLGN	19.0574	-0.867733	1	1
FAM13A-AS1	14.9057	-0.867647	1	1
SDC2	5.12619	-0.866787	1	1
CATSPER2	7.17974	-0.866012	1	1
TFAP2E	6.71682	-0.864724	1	1
LOC100133985	5.64616	-0.8643	1	1
RND1	95.8228	-0.864183	1	1
KCNH1	8.72231	-0.863706	1	1
SLC16A12	73.7093	-0.861539	1	1
CPS1	5.60777	-0.86082	1	1
SNHG9	8.72232	-0.860349	1	1
CCDC148	12.2664	-0.858664	1	1
SOX9-AS1	5.63198	-0.858462	1	1
LTC4S	14.261	-0.858287	1	1
LOC100507250	3.59557	-0.854808	1	1
SERPINE1	14.7981	-0.854635	1	1
FAM167B	13.2635	-0.853419	1	1
CDH23	3.03666	-0.853272	1	1
AASS	76.5198	-0.85316	1	1
OSER1-AS1	47.8705	-0.852625	1	1
C2orf72	3.06331	-0.851185	1	1
DCLK1	43.2305	-0.84826	1	1
LOC102546294	3.57806	-0.84724	1	1
ADCY4	3.57562	-0.845904	1	1
FLJ26850	3.55774	-0.845801	1	1
LOC101928324	7.13168	-0.844118	1	1
SNORD20	3.55439	-0.843237	1	1
AKR1C3	14.1764	-0.840358	1	1
NPY6R	3.55644	-0.83956	1	1
PSORS1C2	37.018	-0.839385	1	1
PSMB9	48.1732	-0.838992	1	1
KCND1	40.0265	-0.838374	1	1
YPEL1	82.0667	-0.837776	1	1
PRRT3-AS1	4.06335	-0.837335	1	1
KCNQ4	8.10863	-0.837059	1	1
PLA2G4B	3.54115	-0.83609	1	1
CYP2C8	3.55216	-0.834819	1	1
THSD7A	93.1625	-0.833967	1	1
SBK3	17.7399	-0.833961	1	1
ADA	6.56833	-0.83357	1	1
WFDC13	23.7754	-0.83321	1	1
HEATR4	3.52942	-0.832833	1	1
ATP4B	4.03858	-0.832057	1	1
KY	3.53092	-0.831785	1	1
COL4A4	9.13682	-0.831507	1	1
C16orf45	3.51637	-0.829937	1	1
LOC101241902	10.1272	-0.829844	1	1
CALML3-AS1	16.1308	-0.829615	1	1
CECR2	4.03112	-0.829438	1	1
CRISPLD2	118.057	-0.829001	1	1
ZMAT1	8.07268	-0.82806	1	1
LTBP2	74.1939	-0.827896	1	1
SMC5-AS1	11.1522	-0.825672	1	1
NBPF9	12.071	-0.824426	1	1
PADI3	10.089	-0.823261	1	1
CSPG4	14.1205	-0.823187	1	1
SLC4A8	135.006	-0.823146	1	1
LOC101928942	6.59384	-0.822876	1	1
PRDM6	5.03658	-0.821809	1	1
WTIP	8.55072	-0.82178	1	1
YPEL2	98.1546	-0.821735	1	1
ARHGAP40	9.07423	-0.821129	1	1
NKAPP1	20.143	-0.820906	1	1
KLHL24	517.58	-0.820665	1	1
ACTBL2	14.0728	-0.819208	1	1
IL2RB	4.52574	-0.818652	1	1
RRH	5.03229	-0.818505	1	1
CFL1P1	5.00789	-0.817844	1	1
IL1R2	4.00244	-0.817336	1	1
DSE	52.6477	-0.816375	1	1
AATBC	52.6867	-0.814563	1	1
LYPLAL1-AS1	6.02471	-0.812993	1	1
MYL9	306.421	-0.812685	1	1
RORC	6.0031	-0.808261	1	1
TTLL3	37.4415	-0.80589	1	1
MFNG	8.49557	-0.804835	1	1
RGAG1	6.97352	-0.802584	1	1
LCA5L	15.4179	-0.802311	1	1
HMCN2	1.49914	-0.799803	1	1
LOC100289495	5.96137	-0.798587	1	1
PCDHA2	32.8532	-0.798151	1	1
LINC01443	12.4015	-0.798018	1	1
UPK2	7.48566	-0.79747	1	1
LOC100507391	7.96277	-0.795503	1	1
LINC01117	6.95655	-0.795011	1	1
OVGP1	19.9028	-0.79424	1	1
ADTRP	5.95522	-0.793882	1	1
LOC101928323	6.93905	-0.793488	1	1
PLXDC1	6.94782	-0.792458	1	1
ELF5	0.997441	-0.792397	1	1
TOX	22.3726	-0.79193	1	1
ANKLE1	6.92322	-0.791475	1	1
LYSMD2	7.93761	-0.790566	1	1
MGAT3	16.855	-0.788926	1	1
GLP2R	7.41374	-0.787244	1	1
PCDHB11	7.92197	-0.787192	1	1
ZNF704	12.4099	-0.786612	1	1
FAM171A2	14.3428	-0.786378	1	1
TEX14	6.90254	-0.786256	1	1
WBP1	31.1501	-0.784528	1	1
FAT3	7.91433	-0.783622	1	1
LOC389199	1.0021	-0.783064	1	1
CD74	285.785	-0.781903	1	1
SNORD79	11.4339	-0.780734	1	1
IL17RD	114.527	-0.77969	1	1
ANO3	1.4874	-0.778471	1	1
CIITA	12.8751	-0.776457	1	1
SLC6A4	0.987382	-0.776355	1	1
PPP1R14D	30.0641	-0.77598	1	1
OPRL1	66.1183	-0.774783	1	1
FCER1G	0.993154	-0.774331	1	1
PLA2G4E-AS1	1.49039	-0.774311	1	1
ENTPD2	10.3366	-0.773304	1	1
ARHGAP31	58.0685	-0.773156	1	1
ACSM4	11.8206	-0.77292	1	1
NLRP1	11.3402	-0.772421	1	1
WAS	1.97159	-0.771338	1	1
GPR1	40.8139	-0.770556	1	1
ABTB1	82.6609	-0.77032	1	1
ARL4C	89.04	-0.770123	1	1
FAM83C	0.990548	-0.770032	1	1
LINC00659	0.990548	-0.770032	1	1
SCARNA21	2.96363	-0.769434	1	1
LMNTD2	63.8374	-0.767639	1	1
LINC01237	0.978433	-0.767571	1	1
MAPK15	17.178	-0.766909	1	1
PCDHGB1	11.2744	-0.766415	1	1
ESPNL	1.97625	-0.76639	1	1
SAPCD1-AS1	1.47734	-0.766383	1	1
MMP24	25.4793	-0.765567	1	1
NBPF11	30.87	-0.76538	1	1
LOC400043	7.37929	-0.764445	1	1
CCL17	1.47232	-0.764281	1	1
GOLGA7B	313.952	-0.76399	1	1
CPED1	0.97993	-0.763617	1	1
HIST3H3	0.97993	-0.763617	1	1
MMP10	0.97993	-0.763617	1	1
GPRASP2	2.94146	-0.763382	1	1
MIR21	25.0596	-0.763177	1	1
TBX4	1.95352	-0.763148	1	1
SIT1	3.92848	-0.76279	1	1
ARHGEF37	5.39688	-0.762208	1	1
LY6G6C	2.96234	-0.761462	1	1
ARSI	1.46822	-0.761005	1	1
DUSP4	185.194	-0.760506	1	1
HRASLS	0.987198	-0.760114	1	1
RAB8B	92.2303	-0.759585	1	1
LOC101927604	4.91941	-0.758559	1	1
GDF7	1.96619	-0.758203	1	1
PLAC1	18.5706	-0.758004	1	1
PCDHB16	4.44379	-0.757919	1	1
UBE2Q1-AS1	6.89436	-0.757828	1	1
MME	0.983095	-0.757784	1	1
CALHM1	1.95408	-0.75715	1	1
CD226	1.47139	-0.756536	1	1
SPN	1.47139	-0.756536	1	1
SNORA58	2.4517	-0.756183	1	1
ABCC6P1	0.970981	-0.756123	1	1
C2-AS1	0.970981	-0.756123	1	1
APOA1-AS	1.46728	-0.755863	1	1
ZNF781	1.46728	-0.755863	1	1
CCDC136	1.45927	-0.755683	1	1
MIR4513	0.984592	-0.754992	1	1
RASL10B	0.984592	-0.754992	1	1
TBC1D22A-AS1	0.984592	-0.754992	1	1
PCDHB15	13.2238	-0.75467	1	1
IL4I1	6.37178	-0.754361	1	1
EIF1B-AS1	3.43012	-0.754358	1	1
SNORA53	4.89089	-0.754148	1	1
FLJ31356	6.84368	-0.753973	1	1
ERICH3	0.990364	-0.753917	1	1
DHRS4L1	4.89762	-0.753045	1	1
ERMN	1.47455	-0.752915	1	1
CDHR5	2.44703	-0.752787	1	1
LOC101927164	0.972477	-0.752671	1	1
PTPRC	0.972477	-0.752671	1	1
RNF151	0.972477	-0.752671	1	1
BLK	0.968374	-0.752046	1	1
UBE2E1-AS1	0.968374	-0.752046	1	1
KIAA1324	1.47028	-0.751988	1	1
UAP1L1	10.7489	-0.751928	1	1
PDZK1P1	1.94662	-0.751509	1	1
NTF4	49.6707	-0.751149	1	1
BICC1	2.94222	-0.75093	1	1
PYCARD	2.91632	-0.750625	1	1
COLCA1	1.45816	-0.750355	1	1
IL36G	0.973973	-0.750149	1	1
TTYH2	6.80846	-0.749944	1	1
TMEM61	9.2816	-0.749824	1	1
LINC01431	2.44592	-0.749799	1	1
SNORD18B	2.43808	-0.749762	1	1
MARCH10	4.41716	-0.74948	1	1
KRT79	1.46393	-0.749379	1	1
TMEM56-RWDD3	2.93177	-0.749197	1	1
PDE11A	8.27912	-0.749149	1	1
AOAH	3.40385	-0.748988	1	1
KRT16P1	0.979745	-0.748567	1	1
PRKCG	1.45983	-0.748286	1	1
LOC101927765	9.73577	-0.747899	1	1
RLN2	7.3277	-0.747829	1	1
MCPH1-AS1	2.929	-0.747754	1	1
SCGB1B2P	1.46543	-0.747539	1	1
SH2D2A	2.92098	-0.747451	1	1
LINC01341	3.87874	-0.747292	1	1
NTN1	103.755	-0.747215	1	1
CCDC30	1.95111	-0.747035	1	1
SIRPB1	1.95111	-0.747035	1	1
LOC101928414	4.39609	-0.746892	1	1
LOC100507006	0.975643	-0.746833	1	1
PWAR1	0.975643	-0.746833	1	1
TXNDC2	0.975643	-0.746833	1	1
LOC728175	2.94054	-0.746676	1	1
NLRP9	7.78465	-0.746319	1	1
LOC102467213	1.46133	-0.746314	1	1
MIR637	5.83245	-0.745206	1	1
LOC646626	11.199	-0.745206	1	1
SPON1	5.84437	-0.74512	1	1
ZFHX4	15.0704	-0.744951	1	1
STX17-AS1	5.33261	-0.744897	1	1
EPX	1.44921	-0.744861	1	1
CCDC159	22.853	-0.744752	1	1
SIK1	16.5348	-0.744742	1	1
WWC2-AS2	2.42635	-0.744492	1	1
ANGPT2	0.977139	-0.744038	1	1
ARMC4	0.977139	-0.744038	1	1
ASAP3	4.37653	-0.743916	1	1
PCSK4	45.1669	-0.743475	1	1
ADAM22	14.1112	-0.743097	1	1
UBE2Q2P2	3.40088	-0.743084	1	1
TMEM63C	20.4866	-0.742829	1	1
IKZF3	4.84749	-0.742689	1	1
SNORA11	2.90309	-0.74187	1	1
PDZK1IP1	15.0775	-0.741823	1	1
[truncated: 15,766 more rows]

## Sheet: Table S6
Supplementary Table S6. CRISPOR-mediated predicted matches sorted by cutting frequency determination off-target score
# Name
# Sequence	ccatccctcaggtgtcctgttgc
# Genome	hg38
# PAM	NGG
# Position	?
# Version	CRISPOR 4.97, 2020-01-02T17:58:07CET
# Results	http://crispor.org/crispor.py?batchId=enNaH3JLTeWxyp1ZBufe
guideId	guideSeq	offtargetSeq	mismatchPos	mismatchCount	mitOfftargetScore	cfdOfftargetScore	chrom	start	end	strand	locusDesc
1rev	GCAACAGGACACCTGAGGGATGG	GTAACAAATCACCTGAGGGAAGG	.*....***...........	4	0.569608	0.545455	chr1	82629111	82629133	-	intergenic:RP11-147G16.1-AL357973.1
1rev	GCAACAGGACACCTGAGGGATGG	GTAACAGAATACCTGAGGGTAGG	.*.....*.*.........*	4	0.642349	0.513369	chr4	107604303	107604325	+	intergenic:RNU6-551P-PAPSS1
1rev	GCAACAGGACACCTGAGGGATGG	TCTACAGGACACCTGAAGGGGGG	*.*.............*..*	4	0.264758	0.503806	chr11	32024377	32024399	+	intergenic:PAUPAR-RP1-17K7.2
1rev	GCAACAGGACACCTGAGGGATGG	GGAACAAAACACTTGAGGGATGG	.*....**....*.......	4	0.37817	0.486957	chr10	4169772	4169794	+	intergenic:RP11-433J20.1-LINC00702
1rev	GCAACAGGACACCTGAGGGATGG	ACAACAGAACACCTGAGAGGTGG	*......*.........*.*	4	0.1367	0.476471	chr5	38368651	38368673	+	intron:EGFLAM
1rev	GCAACAGGACACCTGAGGGATGG	ACAACAGCAAACCTGAAGGAAGG	*......*.*......*...	4	0.561426	0.448	chr8	61980091	61980113	-	intergenic:RP11-705O24.2-NKAIN3
1rev	GCAACAGGACACCTGAGGGATGG	GCAACAGAATACCTGAGTGTGGG	.......*.*.......*.*	4	0.113151	0.376471	chr8	140080352	140080374	+	intron:TRAPPC9
1rev	GCAACAGGACACCTGAGGGATGG	CCAACAGGAAGCCTGAAGGAAGG	*........**.....*...	4	0.311592	0.375556	chr20	33765302	33765324	-	intron:ZNF341
1rev	GCAACAGGACACCTGAGGGATGG	CCAACAGGACACCTGAAGAGAGG	*...............*.**	4	0.0845829	0.364146	chr6	88928755	88928777	+	intron:RNGTT
1rev	GCAACAGGACACCTGAGGGATGG	GGAACAGAGCACCTGAGGGGAGG	.*.....**..........*	4	0.42614	0.354646	chrX	87280666	87280688	-	intergenic:SNORD45-KLHL4
1rev	GCAACAGGACACCTGAGGGATGG	TCAACATGAAACCTGAGAGAAGG	*.....*..*.......*..	4	0.195213	0.342857	chr7	5701031	5701053	+	intergenic:RNF216-IT1-RNF216
1rev	GCAACAGGACACCTGAGGGATGG	ACAACAGGAAAACTGAGGGTGGG	*........*.*.......*	4	0.316036	0.334286	chr1	86867781	86867803	+	intron:SEP15
1rev	GCAACAGGACACCTGAGGGATGG	AGTACTGGACACCTGAGGGATGG	***..*..............	4	0.778439	0.315674	chr11	88703369	88703391	+	intron:GRM5
1rev	GCAACAGGACACCTGAGGGATGG	GCAACAAGTCAACTGAGGAAAGG	......*.*..*......*.	4	0.0972174	0.306122	chr5	6275615	6275637	+	intergenic:CTD-2299N12.1-FLJ33360
1rev	GCAACAGGACACCTGAGGGATGG	TCAATAGGAAATCTGAGGGAGGG	*...*....*.*........	4	0.648306	0.29697	chr18	22872029	22872051	-	intergenic:RP11-370A5.1-RP11-370A5.2
1rev	GCAACAGGACACCTGAGGGATGG	GAGACAGAGCACCTGAGGGAAGG	.**....**...........	4	0.822304	0.296296	chr6	125280749	125280771	+	intron:HDDC2
1rev	GCAACAGGACACCTGAGGGATGG	GGGACAGAACACCTGAGAGAAGG	.**....*.........*..	4	0.305989	0.294314	chrX	56912427	56912449	-	intergenic:LINC01420-RP11-445O16.3
1rev	GCAACAGGACACCTGAGGGATGG	GCAACAGAATACCTGAGACAGGG	.......*.*.......**.	4	0.0813545	0.292089	chr10	91112535	91112557	+	intergenic:LINC00502-PCGF5
1rev	GCAACAGGACACCTGAGGGATGG	GGGACAGAGCACCTGAGGGATGG	.**....**...........	4	0.822304	0.283414	chr12	9849195	9849217	-	intergenic:KLRF1-CLEC2B
1rev	GCAACAGGACACCTGAGGGATGG	GGGACAGAGCACCTGAGGGAAGG	.**....**...........	4	0.822304	0.283414	chr5	44108142	44108164	-	intergenic:RNU6-381P-FGF10
1rev	GCAACAGGACACCTGAGGGATGG	GGGACAGAGCACCTGAGGGAAGG	.**....**...........	4	0.822304	0.283414	chr13	70457838	70457860	+	intergenic:ATXN8OS-RNU6-54P
1rev	GCAACAGGACACCTGAGGGATGG	GGGACAGAGCACCTGAGGGAAGG	.**....**...........	4	0.822304	0.283414	chr13	63782044	63782066	-	intergenic:RP11-473M10.3-RNU6-81P
1rev	GCAACAGGACACCTGAGGGATGG	GGGACAGAGCACCTGAGGGAAGG	.**....**...........	4	0.822304	0.283414	chr6	135155944	135155966	-	intergenic:CTA-212D2.2-MYB
1rev	GCAACAGGACACCTGAGGGATGG	GGGACAGAGCACCTGAGGGAAGG	.**....**...........	4	0.822304	0.283414	chrX	27300055	27300077	+	intron:RP11-268G12.1
1rev	GCAACAGGACACCTGAGGGATGG	GGGACAGAGCACCTGAGGGAAGG	.**....**...........	4	0.822304	0.283414	chr7	110120215	110120237	+	intergenic:AC073071.1-AC003088.1
1rev	GCAACAGGACACCTGAGGGATGG	GGGACAGAGCACCTGAGGGAAGG	.**....**...........	4	0.822304	0.283414	chrX	77031643	77031665	-	intergenic:MIR325HG-RNA5SP509
1rev	GCAACAGGACACCTGAGGGATGG	GGGACAGAGCACCTGAGGGAAGG	.**....**...........	4	0.822304	0.283414	chrX	92369123	92369145	-	intron:PCDH11X
1rev	GCAACAGGACACCTGAGGGATGG	GGGACAGAGCACCTGAGGGAAGG	.**....**...........	4	0.822304	0.283414	chr6	64896989	64897011	+	intron:EYS
1rev	GCAACAGGACACCTGAGGGATGG	GGGACAGAGCACCTGAGGGAGGG	.**....**...........	4	0.822304	0.283414	chr8	40964551	40964573	+	intergenic:RP11-465K16.1-RNU6-356P
1rev	GCAACAGGACACCTGAGGGATGG	GGGACAGAGCACCTGAGGGAAGG	.**....**...........	4	0.822304	0.283414	chrX	55234424	55234446	-	intergenic:PAGE5-PAGE3
1rev	GCAACAGGACACCTGAGGGATGG	GGGACAGAGCACCTGAGGGAAGG	.**....**...........	4	0.822304	0.283414	chr7	136431749	136431771	+	intron:AC009784.3
1rev	GCAACAGGACACCTGAGGGATGG	GGGACAGAGCACCTGAGGGAAGG	.**....**...........	4	0.822304	0.283414	chr10	74347949	74347971	+	intron:ADK
1rev	GCAACAGGACACCTGAGGGATGG	GGGACAGAGCACCTGAGGGAAGG	.**....**...........	4	0.822304	0.283414	chr5	12673873	12673895	-	intergenic:LINC01194-RP11-419C19.2
1rev	GCAACAGGACACCTGAGGGATGG	GGGACAGAGCACCTGAGGGAAGG	.**....**...........	4	0.822304	0.283414	chr16	61091303	61091325	+	intergenic:AC009080.1-CDH8
1rev	GCAACAGGACACCTGAGGGATGG	GGGACAGAGCACCTGAGGGAAGG	.**....**...........	4	0.822304	0.283414	chr1	215703420	215703442	-	intron:USH2A
1rev	GCAACAGGACACCTGAGGGATGG	GGGACAGAGCACCTGAGGGAAGG	.**....**...........	4	0.822304	0.283414	chr3	4071828	4071850	+	intergenic:LRRN1-SETMAR
1rev	GCAACAGGACACCTGAGGGATGG	GGGACAGAGCACCTGAGGGAAGG	.**....**...........	4	0.822304	0.283414	chr1	179540793	179540815	-	intergenic:AXDND1-RP11-545A16.1
1rev	GCAACAGGACACCTGAGGGATGG	GGGACAGAGCACCTGAGGGAAGG	.**....**...........	4	0.822304	0.283414	chr5	29270870	29270892	+	intergenic:CTD-2118P12.1-CTD-2010I22.2
1rev	GCAACAGGACACCTGAGGGATGG	GGGACAGAGCACCTGAGGGAAGG	.**....**...........	4	0.822304	0.283414	chr2	51392040	51392062	+	intergenic:AC007682.1-AC007402.1
1rev	GCAACAGGACACCTGAGGGATGG	GGGACAGAGCACCTGAGGGAAGG	.**....**...........	4	0.822304	0.283414	chr9	100177659	100177681	+	intron:INVS
1rev	GCAACAGGACACCTGAGGGATGG	GGGACAGAGCACCTGAGGGAAGG	.**....**...........	4	0.822304	0.283414	chr6	78655436	78655458	-	intergenic:RP3-390M24.1-RP11-173D14.3
1rev	GCAACAGGACACCTGAGGGATGG	GGGACAGAGCACCTGAGGGAAGG	.**....**...........	4	0.822304	0.283414	chr4	131403192	131403214	-	intergenic:RNU6-224P-RP11-314N14.1
1rev	GCAACAGGACACCTGAGGGATGG	GGGACAGAGCACCTGAGGGAAGG	.**....**...........	4	0.822304	0.283414	chr5	52157176	52157198	+	intergenic:CTD-2203A3.1-CTD-2288O8.1
1rev	GCAACAGGACACCTGAGGGATGG	GGGACAGAGCACCTGAGGGAAGG	.**....**...........	4	0.822304	0.283414	chr3	25246928	25246950	-	intergenic:AC133680.1-AC098477.1
1rev	GCAACAGGACACCTGAGGGATGG	GGGACAGAGCACCTGAGGGAAGG	.**....**...........	4	0.822304	0.283414	chrX	140001414	140001436	+	intergenic:CXorf66-RP11-364B14.1
1rev	GCAACAGGACACCTGAGGGATGG	GGGACAGAGCACCTGAGGGAAGG	.**....**...........	4	0.822304	0.283414	chr15	26531887	26531909	+	intergenic:AC009878.2-GABRB3
1rev	GCAACAGGACACCTGAGGGATGG	GGGACAGAGCACCTGAGGGAAGG	.**....**...........	4	0.822304	0.283414	chr13	28783787	28783809	-	intergenic:SLC46A3-MTUS2
1rev	GCAACAGGACACCTGAGGGATGG	GGGACAGAGCACCTGAGGGAAGG	.**....**...........	4	0.822304	0.283414	chrY	5480658	5480680	-	intron:PCDH11Y
1rev	GCAACAGGACACCTGAGGGATGG	GGGACAGAGCACCTGAGGGAAGG	.**....**...........	4	0.822304	0.283414	chr5	153339063	153339085	-	intergenic:LINC01470-GRIA1
1rev	GCAACAGGACACCTGAGGGATGG	GGGACAGAGCACCTGAGGGAAGG	.**....**...........	4	0.822304	0.283414	chr2	101936194	101936216	+	intergenic:MAP4K4-LINC01127
1rev	GCAACAGGACACCTGAGGGATGG	GGGACAGAGCACCTGAGGGAAGG	.**....**...........	4	0.822304	0.283414	chr4	74915799	74915821	-	intergenic:BTC-PARM1
1rev	GCAACAGGACACCTGAGGGATGG	GGGACAGAGCACCTGAGGGAAGG	.**....**...........	4	0.822304	0.283414	chrX	39089339	39089361	+	intergenic:RNU6-591P-RP11-265P11.1
1rev	GCAACAGGACACCTGAGGGATGG	GTAACAGAACACCTGAGACAGGG	.*.....*.........**.	4	0.097755	0.282132	chr14	88069985	88070007	-	intergenic:RP11-300J18.1-LINC01146
1rev	GCAACAGGACACCTGAGGGATGG	GCAATGGGAAAACTGAGGGAAGG	....**...*.*........	4	0.374192	0.281385	chr14	89906753	89906775	+	intron:EFCAB11
1rev	GCAACAGGACACCTGAGGGATGG	GGTACAGGTTACCTGAGGGAAGG	.**.....**..........	4	0.757342	0.277298	chr2	238323908	238323930	+	intron:TRAF3IP1
1rev	GCAACAGGACACCTGAGGGATGG	CCAACAGGACACCTGAAGTTAGG	*...............*.**	4	0.0845829	0.266667	chr16	71481522	71481544	-	intron:ZNF19/AC010547.9
1rev	GCAACAGGACACCTGAGGGATGG	GCTACAGAACATTTGAGGGAAGG	..*....*...**.......	4	0.268602	0.266063	chr10	10198557	10198579	-	intergenic:RP5-933E2.1-Y_RNA
1rev	GCAACAGGACACCTGAGGGATGG	GCTACAGGACACCTGAATGTGGG	..*.............**.*	4	0.049125	0.263529	chr3	9911954	9911976	-	intron:IL17RE
1rev	GCAACAGGACACCTGAGGGATGG	GCAACAGAACAGCAGAAGGAAGG	.......*...*.*..*...	4	0.0403801	0.25679	chr18	35277855	35277877	-	intergenic:RP11-158H5.8-RP11-158H5.7
1rev	GCAACAGGACACCTGAGGGATGG	ACAAATGGACACCTGAGAGATGG	*...**...........*..	4	0.187752	0.254317	chr3	99551996	99552018	+	intergenic:RP11-779P15.2-RP11-201E8.1
1rev	GCAACAGGACACCTGAGGGATGG	GCCACAACACACCTGAAGGAGGG	..*...**........*...	4	0.389731	0.246154	chr18	48151126	48151148	-	intergenic:RP11-246E12.2-ZBTB7C
1rev	GCAACAGGACACCTGAGGGATGG	ACAAAGGGGCACCTGAGGGATGG	*...**..*...........	4	0.504558	0.244898	chr20	62902112	62902134	+	intron:DIDO1
1rev	GCAACAGGACACCTGAGGGATGG	GTAACAGAACACCTGAGGCTGGG	.*.....*..........**	4	0.219696	0.244514	chr11	20966125	20966147	+	intergenic:NELL1-RNA5SP336
1rev	GCAACAGGACACCTGAGGGATGG	ACAACAGAACACCTGAGGCTGGG	*......*..........**	4	0.219696	0.242069	chr4	173312221	173312243	+	intron:GALNT7
1rev	GCAACAGGACACCTGAGGGATGG	GCAACAGAAAACCAGAGGCAAGG	.......*.*...*....*.	4	0.0618461	0.240504	chr11	122296384	122296406	-	intergenic:RP11-716H6.2-RP11-716H6.1
1rev	GCAACAGGACACCTGAGGGATGG	TCAAAAGGACACTTGAGGGTAGG	*...*.......*......*	4	0.269912	0.24	chr5	4400805	4400827	+	intergenic:CTD-2008N3.1-RP11-445O3.3
1rev	GCAACAGGACACCTGAGGGATGG	AGAACAGCACACCAGAGGGAAGG	**.....*.....*......	4	0.223972	0.238509	chr20	43371770	43371792	+	intergenic:SCARNA15/AL021395.1-AL031681.1
1rev	GCAACAGGACACCTGAGGGATGG	GGAAGAGGAAGCCTGAGGGAGGG	.*..*....**.........	4	0.731321	0.23513	chr11	65062802	65062824	-	intergenic:NAALADL1-CDCA5
1rev	GCAACAGGACACCTGAGGGATGG	CCAGGAGGAAACCTGAGGGATGG	*..**....*..........	4	1.3177	0.232143	chr4	7539218	7539240	+	intron:SORCS2
1rev	GCAACAGGACACCTGAGGGATGG	GCAACCAGGCACCTGAGGGGAGG	.....**.*..........*	4	0.158256	0.231729	chr2	239198202	239198224	-	intron:HDAC4
1rev	GCAACAGGACACCTGAGGGATGG	GTAACAGGATACCTGAGGCTGGG	.*.......*........**	4	0.20234	0.230131	chrX	146530590	146530612	+	intergenic:RNA5SP517-CXorf51B
1rev	GCAACAGGACACCTGAGGGATGG	GTAACAGGATACCTGAGGCTGGG	.*.......*........**	4	0.20234	0.230131	chr4	130517645	130517667	-	intergenic:RP11-521E5.1-RP11-401I19.2
1rev	GCAACAGGACACCTGAGGGATGG	GCAAAAAGGCACCTGAGGGTCGG	....*.*.*..........*	4	0.275531	0.228571	chr3	138834298	138834320	+	intron:PIK3CB
1rev	GCAACAGGACACCTGAGGGATGG	GCAAAAAGTCACCAGAGGGAGGG	....*.*.*....*......	4	0.0889618	0.212245	chr2	199991284	199991306	+	intergenic:C2orf47-SPATS2L
1rev	GCAACAGGACACCTGAGGGATGG	GTGACATGACACCTGAGGTATGG	.**...*...........*.	4	0.335877	0.21164	chr20	36507836	36507858	+	exon:DLGAP4-AS1
1rev	GCAACAGGACACCTGAGGGATGG	GGAATAGGACACTTGAGGTAGGG	.*..*.......*.....*.	4	0.193016	0.206588	chr7	20236418	20236440	-	intergenic:AC005083.1-AC099342.1
1rev	GCAACAGGACACCTGAGGGATGG	GGAACAGAGCAGCTGAGGGAAGG	.*.....**..*........	4	0.430092	0.206119	chr14	89104429	89104451	-	intergenic:TTC8-FOXN3/RP11-681H18.2
1rev	GCAACAGGACACCTGAGGGATGG	GCATTAGGATATCTGAGGGAAGG	...**....*.*........	4	0.618499	0.205228	chr11	90778016	90778038	+	intergenic:RP11-660M18.1-DISC1FP1
1rev	GCAACAGGACACCTGAGGGATGG	GCATTTGGGCACCTGAGGGAGGG	...***..*...........	4	0.482379	0.192837	chr7	18787991	18788013	+	intron:HDAC9
1rev	GCAACAGGACACCTGAGGGATGG	TCAGCAGGACCCCTGAGGGGAGG	*..*......*........*	4	0.387083	0.191176	chr10	498461	498483	-	intergenic:DIP2C-RP11-809C18.3
1rev	GCAACAGGACACCTGAGGGATGG	GCAAAATCATACCTGAGGGAAGG	....*.**.*..........	4	0.820867	0.189122	chr9	3896339	3896361	+	intergenic:GLIS3-GLIS3-AS1/GLIS3
1rev	GCAACAGGACACCTGAGGGATGG	GGTTCAGGACACCTGAGGGTGGG	.***...............*	4	0.687683	0.187491	chr17	7330998	7331020	+	intergenic:NEURL4-ACAP1
1rev	GCAACAGGACACCTGAGGGATGG	GCCACAGGATGACTGAGGGAGGG	..*......***........	4	0.354773	0.187275	chr10	124715591	124715613	-	intergenic:FAM53B-AS1-FAM53B
1rev	GCAACAGGACACCTGAGGGATGG	ACAACAGGCCACCTGAGCGGAGG	*.......*........*.*	4	0.0835235	0.187275	chr13	111955575	111955597	-	intergenic:LINC00354-SNORD44
1rev	GCAACAGGACACCTGAGGGATGG	GCAACAGCAAGTCTGAGGGAGGG	.......*.***........	4	0.328178	0.186667	chr2	137554977	137554999	+	intergenic:RNA5SP105-THSD7B
1rev	GCAACAGGACACCTGAGGGATGG	GCAACAGAACACCTGAGACTGGG	.......*.........***	4	0.0386998	0.186207	chr5	160574959	160574981	-	intron:ATP10B
1rev	GCAACAGGACACCTGAGGGATGG	GCAACATGCCACCTGAGGAGTGG	......*.*.........**	4	0.0823977	0.178357	chr12	85150190	85150212	-	intron:LRRIQ1
1rev	GCAACAGGACACCTGAGGGATGG	GCAAAAGACCATCTGAGGGAGGG	....*..**..*........	4	0.410318	0.175824	chr2	71478790	71478812	-	intron:DYSF
1rev	GCAACAGGACACCTGAGGGATGG	GAAGCAGGAAAGCTGAGGGAAGG	.*.*.....*.*........	4	0.648306	0.175084	chr6	10215299	10215321	-	intergenic:OFCC1-RNU6ATAC21P
1rev	GCAACAGGACACCTGAGGGATGG	GCAAAATGACACCTGAGAGGTGG	....*.*..........*.*	4	0.0883863	0.172869	chr20	57557012	57557034	+	intergenic:CTCFL-PCK1
1rev	GCAACAGGACACCTGAGGGATGG	GCAAGAAGACTCCTGAAGGAAGG	....*.*...*.....*...	4	0.219372	0.172308	chrX	58255263	58255285	-	intergenic:ZXDA-SPIN4/SPIN4-AS1
1rev	GCAACAGGACACCTGAGGGATGG	GAAAAGGGCCACCTGAGGGATGG	.*..**..*...........	4	0.504558	0.169626	chr22	27559520	27559542	+	intergenic:RP11-46E17.8-RP1-231P7P.1
1rev	GCAACAGGACACCTGAGGGATGG	GTAACAGGACACCTGAGACTGGG	.*...............***	4	0.0430604	0.169279	chr16	68423602	68423624	-	intron:SMPD3
1rev	GCAACAGGACACCTGAGGGATGG	GTAACACGACACCTGAGGCTGGG	.*....*...........**	4	0.150052	0.168103	chr15	27274287	27274309	+	intergenic:GABRG3-AS1-RNA5SP391
1rev	GCAACAGGACACCTGAGGGATGG	CCAACAAGATACCTGATGGAAGG	*.....*..*......*...	4	0.383454	0.168067	chr20	16456511	16456533	+	intron:KIF16B
1rev	GCAACAGGACACCTGAGGGATGG	GCCACGTGATACCTGAGGGAGGG	..*..**..*..........	4	0.512185	0.164637	chr10	47099183	47099205	+	intergenic:PTPN20A-GDF10
1rev	GCAACAGGACACCTGAGGGATGG	GAAACAGTGCATCTGAGGGAAGG	.*.....**..*........	4	0.430092	0.16317	chr2	113630261	113630283	+	intron:RABL2A
1rev	GCAACAGGACACCTGAGGGATGG	GAAACAGTGCATCTGAGGGAAGG	.*.....**..*........	4	0.430092	0.16317	chr22	50780612	50780634	-	intron:RABL2B
1rev	GCAACAGGACACCTGAGGGATGG	GCAGACAGACACCTGAGGGAGGG	...****.............	4	0.539223	0.162338	chr11	66467462	66467484	+	intron:PELI3
1rev	GCAACAGGACACCTGAGGGATGG	AAGACAGGACCCCTGAGGGACGG	***.......*.........	4	0.782934	0.16	chr1	3949016	3949038	-	intergenic:RP13-614K11.2-LINC01346
1rev	GCAACAGGACACCTGAGGGATGG	GCAAACGGATGCCTGAGGGATGG	....**...**.........	4	0.422107	0.1589	chr19	19121893	19121915	-	intron:TMEM161A
1rev	GCAACAGGACACCTGAGGGATGG	GAATGAGGCCACCTGAGGGAGGG	.*.**...*...........	4	0.83398	0.158678	chr8	121336862	121336884	+	intergenic:AC027238.1-AC022909.1
1rev	GCAACAGGACACCTGAGGGATGG	GCAAAAGGGCACCAGAGTGAGGG	....*...*....*...*..	4	0.0268219	0.157218	chr16	83141272	83141294	-	intron:CDH13
1rev	GCAACAGGACACCTGAGGGATGG	GCAACAAGGTACCTGATGGAAGG	......*.**......*...	4	0.211708	0.156863	chr16	8039253	8039275	+	intergenic:AC093515.1-RP11-279O17.2
1rev	GCAACAGGACACCTGAGGGATGG	GAAAGAGGACATCTGAGTGAGGG	.*..*......*.....*..	4	0.152684	0.156643	chrX	47623433	47623455	-	intergenic:SYN1-CFP
1rev	GCAACAGGACACCTGAGGGATGG	CCAACTGGACCCCTGAGGGGTGG	*....*....*........*	4	0.234185	0.156062	chr6	41716387	41716409	+	intergenic:TFEB-RP11-298J23.5
1rev	GCAACAGGACACCTGAGGGATGG	GCATCTTGTCACCTGAGGGACGG	...*.**.*...........	4	0.329465	0.155844	chr16	66927883	66927905	-	intergenic:RRAD-FAM96B
1rev	GCAACAGGACACCTGAGGGATGG	GCACCAGGAAACTTGAGGAAGGG	...*.....*..*.....*.	4	0.177768	0.152941	chr15	31719952	31719974	-	intergenic:AC026951.1-SNORA18
1rev	GCAACAGGACACCTGAGGGATGG	GCACCAGGAAACTTGAGGAAGGG	...*.....*..*.....*.	4	0.177768	0.152941	chr15	30685709	30685731	+	intergenic:ARHGAP11B-AC091057.1
1rev	GCAACAGGACACCTGAGGGATGG	GCATCAGGATGCATGAGGGAGGG	...*.....**.*.......	4	0.283021	0.149733	chr11	76243400	76243422	+	intergenic:RP11-619A14.3-PRKRIR
1rev	GCAACAGGACACCTGAGGGATGG	GCATGAGAACACATGAGGGAAGG	...**..*....*.......	4	0.55369	0.146853	chr2	103434253	103434275	+	intergenic:AC073987.1-AC013727.1
1rev	GCAACAGGACACCTGAGGGATGG	CCCACTGGGCACCTGAGGGATGG	*.*..*..*...........	4	0.497494	0.145773	chr9	87868665	87868687	+	intergenic:XXyac-YM21GA2.4-SPATA31E1
1rev	GCAACAGGACACCTGAGGGATGG	GCAACAACAAACCTCAGGGAAGG	......**.*....*.....	4	0.230107	0.145455	chr7	46029019	46029041	-	intergenic:AC073115.7-AC023669.1
1rev	GCAACAGGACACCTGAGGGATGG	GCAAGAAGTCCCCTGAGGGAGGG	....*.*.*.*.........	4	0.316133	0.144	chr8	128066901	128066923	-	intergenic:MIR1207-PVT1
1rev	GCAACAGGACACCTGAGGGATGG	GCACCAGCAAACCTGAGGGGAGG	...*...*.*.........*	4	0.60809	0.143945	chr17	21303397	21303419	-	intron:MAP2K3
1rev	GCAACAGGACACCTGAGGGATGG	GCAACCGCGCACCTGAGGGGAGG	.....*.**..........*	4	0.231707	0.142602	chr14	72683644	72683666	+	intron:DPF3
1rev	GCAACAGGACACCTGAGGGATGG	GGAACATTCCACCTGAGGGAGGG	.*....***...........	4	0.569608	0.14197	chr20	60484115	60484137	+	intergenic:MIR4533-MIR548AG2
1rev	GCAACAGGACACCTGAGGGATGG	GGAACGGGTCACCTGAGGCAGGG	.*...*..*.........*.	4	0.184365	0.133647	chr6	29974655	29974677	+	intergenic:HLA-A-HCG9
1rev	GCAACAGGACACCTGAGGGATGG	GCAACTGGAAACCTGAGCCAAGG	.....*...*.......**.	4	0.0517116	0.132145	chrX	71539857	71539879	-	intron:OGT
1rev	GCAACAGGACACCTGAGGGATGG	GAAACAGGAGACTTGAGTGATGG	.*.......*..*....*..	4	0.110611	0.131987	chr14	78753120	78753142	+	intron:RP11-232C2.1
1rev	GCAACAGGACACCTGAGGGATGG	GCAAGTTGACATCTGAGGGATGG	....***....*........	4	0.277495	0.131868	chr2	19528143	19528165	+	intergenic:AC010096.2-AC019055.1
1rev	GCAACAGGACACCTGAGGGATGG	GAAGCAGGACCCCTGAGGAATGG	.*.*......*.......*.	4	0.276806	0.12987	chr16	66311823	66311845	-	intergenic:RNA5SP428-CDH5
1rev	GCAACAGGACACCTGAGGGATGG	ACCGCAGGACATCTGAGGGAAGG	*.**.......*........	4	0.694061	0.129808	chr22	30422266	30422288	-	exon:SEC14L2
1rev	GCAACAGGACACCTGAGGGATGG	GTCACATGCCACCTGAGGGAAGG	.**...*.*...........	4	0.561634	0.12722	chr15	78034413	78034435	-	intergenic:TBC1D2B-MIR1827
1rev	GCAACAGGACACCTGAGGGATGG	GCAAGAGCACACCTGAGCAAAGG	....*..*.........**.	4	0.0928054	0.125589	chr7	56791476	56791498	+	intergenic:RP11-760D2.5-AC118758.1
1rev	GCAACAGGACACCTGAGGGATGG	GCAAGAGCACACCTGAGCAAAGG	....*..*.........**.	4	0.0928054	0.125589	chr7	63784937	63784959	-	intergenic:AC079355.1-RP11-340I6.7
1rev	GCAACAGGACACCTGAGGGATGG	GGAACAGGACACCTGAGTCTAGG	.*...............***	4	0.0430604	0.124738	chr7	44122353	44122375	-	exon:POLD2
1rev	GCAACAGGACACCTGAGGGATGG	TTAAGAGGACACCTGAGGGCCGG	**..*..............*	4	0.697447	0.123967	chr1	10470719	10470741	-	intron:DFFA
1rev	GCAACAGGACACCTGAGGGATGG	GCAACCAGAATCCTGAGGGAGGG	.....**..**.........	4	0.275626	0.121212	chr15	63880115	63880137	-	intergenic:MIR422A-DAPK2
1rev	GCAACAGGACACCTGAGGGATGG	CCATCAGGACCCCTGAGTGAGGG	*..*......*......*..	4	0.172235	0.121212	chr2	240786638	240786660	+	intron:KIF1A
1rev	GCAACAGGACACCTGAGGGATGG	CCATCAGGACCCCTGAGTGAGGG	*..*......*......*..	4	0.172235	0.121212	chr2	240786770	240786792	+	intron:KIF1A
1rev	GCAACAGGACACCTGAGGGATGG	GCTACAGAACAGATGAGGGAAGG	..*....*...**.......	4	0.268602	0.120664	chr4	122857267	122857289	+	intergenic:FGF2/AC021205.1-FGF2
1rev	GCAACAGGACACCTGAGGGATGG	GCAACAGGATACCTGAGCCTGGG	.........*.......***	4	0.0339248	0.120545	chr3	137160334	137160356	-	intergenic:IL20RB-RNA5SP142
1rev	GCAACAGGACACCTGAGGGATGG	GAAACAGGAATCCAGAGGGATGG	.*.......**..*......	4	0.114484	0.120058	chr3	26890222	26890244	+	intergenic:AC114877.1-NEK10
1rev	GCAACAGGACACCTGAGGGATGG	CCCACAGGAAACCTGAGGCAAGG	*.*......*........*.	4	0.478434	0.11893	chr20	4895961	4895983	+	intron:SLC23A2
1rev	GCAACAGGACACCTGAGGGATGG	GCAACGTGATTCCTGAGGGACGG	.....**..**.........	4	0.275626	0.118201	chr7	122482616	122482638	+	intron:CADPS2
1rev	GCAACAGGACACCTGAGGGATGG	GCTAGAGCACACCTGAGGCACGG	..*.*..*..........*.	4	0.491768	0.116836	chr5	132464090	132464112	-	exon:C5orf56
1rev	GCAACAGGACACCTGAGGGATGG	GCCACAGCACACCAGAGGAAGGG	..*....*.....*....*.	4	0.0732734	0.116618	chr4	15748934	15748956	+	intergenic:BST1-CD38
1rev	GCAACAGGACACCTGAGGGATGG	GTAACAGAGCACCTGGGGGAAGG	.*.....**......*....	4	0.157971	0.11655	chr6	133615130	133615152	+	intron:TARID
1rev	GCAACAGGACACCTGAGGGATGG	GCAATATGACAACTGAGGCAGGG	....*.*....*......*.	4	0.159112	0.116435	chr13	100274647	100274669	-	intron:PCCA
1rev	GCAACAGGACACCTGAGGGATGG	GCACCAGGTCAACTGAGGGGAGG	...*....*..*.......*	4	0.198479	0.11567	chr15	83129387	83129409	+	exon:HDGFRP3/TM6SF1
1rev	GCAACAGGACACCTGAGGGATGG	GCAAGAGTCCATCTGAGGGAGGG	....*..**..*........	4	0.410318	0.115385	chr20	37226084	37226106	-	intron:RPN2
1rev	GCAACAGGACACCTGAGGGATGG	GCTCTAGGACACCTGAGGAAGGG	..***.............*.	4	0.491768	0.113243	chr3	197343247	197343269	-	intergenic:DLG1-AS1-AC128709.3
1rev	GCAACAGGACACCTGAGGGATGG	TCAAGAGGACACCTGGAGGAAGG	*...*..........**...	4	0.104848	0.107692	chr2	231615594	231615616	-	intergenic:C2orf57-RN7SL499P
1rev	GCAACAGGACACCTGAGGGATGG	GAAACTGGACATATGAGGGAGGG	.*...*.....**.......	4	0.164811	0.107585	chr1	67281534	67281556	+	intergenic:RNU4ATAC4P-IL12RB2
1rev	GCAACAGGACACCTGAGGGATGG	GAGACAGGTCCCCTGAGGGATGG	.**.....*.*.........	4	0.478373	0.106667	chr19	3437493	3437515	-	intron:NFIC
1rev	GCAACAGGACACCTGAGGGATGG	TCCTCAGGAGACCTGAGGGATGG	*.**.....*..........	4	1.29925	0.106061	chr7	154757100	154757122	-	intron:DPP6
1rev	GCAACAGGACACCTGAGGGATGG	GCCTAAGGGCACCTGAGGGAGGG	..***...*...........	4	0.822304	0.103896	chr11	132242560	132242582	-	intergenic:NTM-NTM-IT
1rev	GCAACAGGACACCTGAGGGATGG	GCAACAACAAACCTGGGGGAAGG	......**.*.....*....	4	0.154798	0.102564	chr3	48305849	48305871	-	intergenic:NME6-SPINK8
1rev	GCAACAGGACACCTGAGGGATGG	GCAGGAGGACACCTGAGGCTTGG	...**.............**	4	0.207979	0.100862	chr13	26801423	26801445	-	intergenic:GPR12-USP12
1rev	GCAACAGGACACCTGAGGGATGG	CCAATGGGACTCCTGAGGGACGG	*...**....*.........	4	0.480401	0.0999001	chr20	3166250	3166272	-	exon:LZTS3
1rev	GCAACAGGACACCTGAGGGATGG	GGAAAAGGACGCATGAGGGAGGG	.*..*.....*.*.......	4	0.307298	0.0993789	chr12	92201470	92201492	-	intergenic:RP11-796E2.4-RP11-756G20.1
1rev	GCAACAGGACACCTGAGGGATGG	GCAACAGAGCACCTGGGGGGAGG	.......**......*...*	4	0.0658737	0.0980392	chr9	17204795	17204817	-	intron:CNTLN
1rev	GCAACAGGACACCTGAGGGATGG	GCAGCAGCCCAGCTGAGGGAGGG	...*...**..*........	4	0.410318	0.0976801	chr18	43984388	43984410	+	intergenic:RNU6-443P-RNA5SP455
1rev	GCAACAGGACACCTGAGGGATGG	GCAACAGGAAGGATGAGGGATGG	.........****.......	4	0.127005	0.0962963	chr2	238424251	238424273	+	intergenic:RNU6-234P-ASB1/AC016999.2
1rev	GCAACAGGACACCTGAGGGATGG	GCAGCAGAACACCTGAGGTCAGG	...*...*..........**	4	0.207979	0.094697	chr14	43816707	43816729	+	intergenic:CTD-2307P3.1-RP11-305B6.3
1rev	GCAACAGGACACCTGAGGGATGG	GCATCAGGTCCCCAGAGGGAAGG	...*....*.*..*......	4	0.0722896	0.0945455	chr1	98943256	98943278	+	intron:LPPR5
1rev	GCAACAGGACACCTGAGGGATGG	GGTACAGAACACCTGGGGGAAGG	.**....*.......*....	4	0.254925	0.0944324	chr13	42516820	42516842	+	intergenic:AKAP11-TNFSF11
1rev	GCAACAGGACACCTGAGGGATGG	GAAACAGAGCACCTGGGGGAAGG	.*.....**......*....	4	0.157971	0.0932401	chrX	108943990	108944012	-	intergenic:RNU6-309P-MIR6087
1rev	GCAACAGGACACCTGAGGGATGG	GAAACAGAGCACCTGGGGGAAGG	.*.....**......*....	4	0.157971	0.0932401	chr4	123638862	123638884	-	intergenic:RP11-381N20.1-LINC01091
1rev	GCAACAGGACACCTGAGGGATGG	GAAACAGAGCACCTGGGGGAAGG	.*.....**......*....	4	0.157971	0.0932401	chr4	52152032	52152054	+	intergenic:SPATA18-RNU6-1252P
1rev	GCAACAGGACACCTGAGGGATGG	GCAGCAGAACATCTCAGGGAGGG	...*...*...*..*.....	4	0.188649	0.0917832	chr11	43957024	43957046	+	intergenic:RP11-613D13.8-RP11-613D13.4
1rev	GCAACAGGACACCTGAGGGATGG	GCAACAGATCACCTGAGGTCAGG	.......**.........**	4	0.120641	0.0909091	chr2	99205131	99205153	-	intergenic:MRPL30/C2orf15-C2orf15
1rev	GCAACAGGACACCTGAGGGATGG	GCACCAGGTCACCTGAGGATGGG	...*....*.........**	4	0.127075	0.0907563	chr1	7007603	7007625	-	intergenic:CAMTA1-RP11-334N17.1
1rev	GCAACAGGACACCTGAGGGATGG	GCTACAGAGCACCTGGGGGAAGG	..*....**......*....	4	0.155759	0.0904977	chr11	39232597	39232619	+	intergenic:LINC01493-RNU6-99P
1rev	GCAACAGGACACCTGAGGGATGG	GGAACAGAGCACCTGGGGGAAGG	.*.....**......*....	4	0.157971	0.0891862	chr15	53893461	53893483	-	intergenic:RNU6-449P-RP11-643A5.3
1rev	GCAACAGGACACCTGAGGGATGG	GGAACAGAGCACCTGGGGGAAGG	.*.....**......*....	4	0.157971	0.0891862	chr3	173382685	173382707	+	intergenic:RP11-324C10.1-NLGN1
1rev	GCAACAGGACACCTGAGGGATGG	GGAACAGAGCACCTGGGGGAAGG	.*.....**......*....	4	0.157971	0.0891862	chr13	59003876	59003898	-	intergenic:AL359262.1-RNU7-88P
1rev	GCAACAGGACACCTGAGGGATGG	GGAACAGAGCACCTGGGGGAGGG	.*.....**......*....	4	0.157971	0.0891862	chr18	34689752	34689774	-	intron:DTNA
1rev	GCAACAGGACACCTGAGGGATGG	GGAACAGAGCACCTGGGGGAAGG	.*.....**......*....	4	0.157971	0.0891862	chr1	48172827	48172849	-	intergenic:AL356289.1-RP5-1024N4.2
1rev	GCAACAGGACACCTGAGGGATGG	GGAACAGAGCACCTGGGGGAAGG	.*.....**......*....	4	0.157971	0.0891862	chr15	38573174	38573196	-	intergenic:RASGRP1-RP11-275I4.2
1rev	GCAACAGGACACCTGAGGGATGG	GGAACAGAGCACCTGGGGGAAGG	.*.....**......*....	4	0.157971	0.0891862	chr3	22414165	22414187	-	intergenic:ZNF385D-AS2-UBE2E2-AS1
1rev	GCAACAGGACACCTGAGGGATGG	GGAACAGAGCACCTGGGGGAAGG	.*.....**......*....	4	0.157971	0.0891862	chr5	25627460	25627482	+	intergenic:CTD-2306M5.1-RNU6-374P
1rev	GCAACAGGACACCTGAGGGATGG	GGAACAGAGCACCTGGGGGAAGG	.*.....**......*....	4	0.157971	0.0891862	chr5	112504122	112504144	+	intergenic:EPB41L4A-AS2-RP11-159K7.2
1rev	GCAACAGGACACCTGAGGGATGG	GGAACAGAGCACCTGGGGGATGG	.*.....**......*....	4	0.157971	0.0891862	chr2	114303906	114303928	-	intergenic:AC010982.2-RNU2-41P
1rev	GCAACAGGACACCTGAGGGATGG	GGAACAGAGCACCTGGGGGAAGG	.*.....**......*....	4	0.157971	0.0891862	chr2	210357310	210357332	-	intron:LANCL1-AS1
1rev	GCAACAGGACACCTGAGGGATGG	GGAACAGAGCACCTGGGGGAAGG	.*.....**......*....	4	0.157971	0.0891862	chr7	97051445	97051467	+	intergenic:DLX5-ACN9
1rev	GCAACAGGACACCTGAGGGATGG	GGAACAGAGCACCTGGGGGAAGG	.*.....**......*....	4	0.157971	0.0891862	chr5	121602687	121602709	+	intergenic:CTC-546K23.2-FTMT
1rev	GCAACAGGACACCTGAGGGATGG	GGAACAGAGCACCTGGGGGAAGG	.*.....**......*....	4	0.157971	0.0891862	chr8	90203701	90203723	+	intergenic:CALB1-LINC00534
1rev	GCAACAGGACACCTGAGGGATGG	GGAACAGAGCACCTGGGGGAAGG	.*.....**......*....	4	0.157971	0.0891862	chrX	85622962	85622984	+	intergenic:POF1B-CHM
1rev	GCAACAGGACACCTGAGGGATGG	GGAACAGAGCACCTGGGGGAAGG	.*.....**......*....	4	0.157971	0.0891862	chr14	85907527	85907549	-	intergenic:FLRT2-CTD-2341M24.1
1rev	GCAACAGGACACCTGAGGGATGG	GGAACAGAGCACCTGGGGGAAGG	.*.....**......*....	4	0.157971	0.0891862	chr1	51005756	51005778	+	intergenic:CDKN2C-MIR4421
1rev	GCAACAGGACACCTGAGGGATGG	GGAACAGAGCACCTGGGGGAAGG	.*.....**......*....	4	0.157971	0.0891862	chr5	170903106	170903128	-	intron:RANBP17
1rev	GCAACAGGACACCTGAGGGATGG	GGAACAGAGCACCTGGGGGAAGG	.*.....**......*....	4	0.157971	0.0891862	chr4	57472481	57472503	-	intergenic:RP11-319E12.1-RP11-319E12.2
1rev	GCAACAGGACACCTGAGGGATGG	GGAACAGAGCACCTGGGGGAAGG	.*.....**......*....	4	0.157971	0.0891862	chr5	164934036	164934058	-	intergenic:CTC-340A15.2-RNU6-209P
1rev	GCAACAGGACACCTGAGGGATGG	GGAACAGAGCACCTGGGGGAAGG	.*.....**......*....	4	0.157971	0.0891862	chr11	37357100	37357122	+	intergenic:AC087174.1-SNORA31
1rev	GCAACAGGACACCTGAGGGATGG	GGAACAGAGCACCTGGGGGAAGG	.*.....**......*....	4	0.157971	0.0891862	chr4	81715772	81715794	+	intron:RP11-689K5.3
1rev	GCAACAGGACACCTGAGGGATGG	GGAACAGAGCACCTGGGGGAAGG	.*.....**......*....	4	0.157971	0.0891862	chr6	115852835	115852857	+	intergenic:RP11-282C5.1-FRK
1rev	GCAACAGGACACCTGAGGGATGG	GGAACAGAGCACCTGGGGGAAGG	.*.....**......*....	4	0.157971	0.0891862	chr8	121908451	121908473	+	intergenic:RP11-785H20.1-RP11-398G24.2
1rev	GCAACAGGACACCTGAGGGATGG	GGAACAGAGCACCTGGGGGAAGG	.*.....**......*....	4	0.157971	0.0891862	chr10	83089714	83089736	+	intergenic:RNU6-478P-AL356140.1
1rev	GCAACAGGACACCTGAGGGATGG	GCAACAGAGCACCTGGGAGAAGG	.......**......*.*..	4	0.0294701	0.0887574	chr14	59658283	59658305	+	intergenic:MIR5586-RTN1
1rev	GCAACAGGACACCTGAGGGATGG	GCGAGAGGAGACCAGAGGGACGG	..*.*....*...*......	4	0.193588	0.0882716	chr10	17228172	17228194	+	intergenic:VIM-AS1-VIM
1rev	GCAACAGGACACCTGAGGGATGG	GCTACACGACCCCTGAGGCATGG	..*...*...*.......*.	4	0.186412	0.0870183	chr22	15731170	15731192	-	intergenic:POTEH-LA16c-83F12.6
1rev	GCAACAGGACACCTGAGGGATGG	GCTACACGACCCCTGAGGCATGG	..*...*...*.......*.	4	0.186412	0.0870183	chr14	19008558	19008580	-	intergenic:POTEG-CTD-2314B22.1
1rev	GCAACAGGACACCTGAGGGATGG	GCTACACGACCCCTGAGGCATGG	..*...*...*.......*.	4	0.186412	0.0870183	chr14	19393193	19393215	+	intergenic:LINC01297-POTEM
1rev	GCAACAGGACACCTGAGGGATGG	GCAACACTACACTCGAGGGATGG	......**....**......	4	0.0537567	0.0859375	chr1	115334107	115334129	-	intron:NGF
1rev	GCAACAGGACACCTGAGGGATGG	GGAATAGAACACCTGGGGGAAGG	.*..*..*.......*....	4	0.258544	0.0851323	chr13	59377660	59377682	+	intergenic:AL359262.1-RNU7-88P
1rev	GCAACAGGACACCTGAGGGATGG	GCAACAGCCCATCTGAGGCAGGG	.......**..*......*.	4	0.135479	0.0848806	chr6	5098649	5098671	+	intergenic:PPP1R3G-LYRM4
1rev	GCAACAGGACACCTGAGGGATGG	GCCAAAGTACATCTGAGGGAGGG	..*.*..*...*........	4	0.694061	0.0824176	chr8	23021779	23021801	+	exon:RHOBTB2/RP11-875O11.1/TNFRSF10B
1rev	GCAACAGGACACCTGAGGGATGG	GCAGCAGCACTCCTGAGAGATGG	...*...*..*......*..	4	0.163514	0.0819299	chr1	226980361	226980383	-	intron:ADCK3
1rev	GCAACAGGACACCTGAGGGATGG	GGGACAGAACACCTGGGGGAAGG	.**....*.......*....	4	0.254925	0.081754	chrY	13331030	13331052	+	intron:UTY
1rev	GCAACAGGACACCTGAGGGATGG	GGGACAGAACACCTGGGGGAAGG	.**....*.......*....	4	0.254925	0.081754	chr5	106004478	106004500	-	intergenic:RNA5SP189-SNORA31
1rev	GCAACAGGACACCTGAGGGATGG	GGGACAGAACACCTGGGGGAAGG	.**....*.......*....	4	0.254925	0.081754	chr11	13534276	13534298	-	intergenic:PTH-FAR1
1rev	GCAACAGGACACCTGAGGGATGG	GGGACAGAACACCTGGGGGAAGG	.**....*.......*....	4	0.254925	0.081754	chr2	196758221	196758243	-	intergenic:CCDC150-GTF3C3
1rev	GCAACAGGACACCTGAGGGATGG	GGGACAGAACACCTGGGGGAAGG	.**....*.......*....	4	0.254925	0.081754	chr6	137890998	137891020	-	intergenic:TNFAIP3-RP11-10J5.1
1rev	GCAACAGGACACCTGAGGGATGG	GGGACAGAACACCTGGGGGAAGG	.**....*.......*....	4	0.254925	0.081754	chr21	36316280	36316302	-	intergenic:DOPEY2-AP000692.10/MORC3
1rev	GCAACAGGACACCTGAGGGATGG	GGGACAGAACACCTGGGGGAAGG	.**....*.......*....	4	0.254925	0.081754	chr5	34388783	34388805	-	intergenic:RP11-1250I15.3-AC114302.1
1rev	GCAACAGGACACCTGAGGGATGG	GGGACAGAACACCTGGGGGAAGG	.**....*.......*....	4	0.254925	0.081754	chr5	152752482	152752504	+	intergenic:LINC01470-GRIA1
1rev	GCAACAGGACACCTGAGGGATGG	GGGACAGAACACCTGGGGGAAGG	.**....*.......*....	4	0.254925	0.081754	chr3	158991177	158991199	-	intergenic:RP11-170K4.2-IQCJ-SCHIP1/IQCJ
1rev	GCAACAGGACACCTGAGGGATGG	GGGACAGAACACCTGGGGGAAGG	.**....*.......*....	4	0.254925	0.081754	chrY	14270108	14270130	+	intergenic:AC010723.2-AC010723.1
1rev	GCAACAGGACACCTGAGGGATGG	GGGACAGAACACCTGGGGGAAGG	.**....*.......*....	4	0.254925	0.081754	chr3	87653478	87653500	-	intergenic:AC130885.1-RP11-451B8.1
1rev	GCAACAGGACACCTGAGGGATGG	GGGACAGAACACCTGGGGGAAGG	.**....*.......*....	4	0.254925	0.081754	chr8	58098150	58098172	-	intron:RP11-648L3.2
1rev	GCAACAGGACACCTGAGGGATGG	GGGACAGAACACCTGGGGGAAGG	.**....*.......*....	4	0.254925	0.081754	chr21	19424699	19424721	+	intergenic:RNU1-139P-AP000946.2
1rev	GCAACAGGACACCTGAGGGATGG	GGGACAGAACACCTGGGGGAAGG	.**....*.......*....	4	0.254925	0.081754	chr12	58840994	58841016	-	intergenic:RP11-362K2.2-LRIG3
1rev	GCAACAGGACACCTGAGGGATGG	GGGACAGAACACCTGGGGGAAGG	.**....*.......*....	4	0.254925	0.081754	chr9	23966261	23966283	-	intergenic:RP11-321L2.2-IZUMO3
1rev	GCAACAGGACACCTGAGGGATGG	GGGACAGAACACCTGGGGGAAGG	.**....*.......*....	4	0.254925	0.081754	chr13	64982626	64982648	-	intergenic:AL356253.1-AL354775.1
1rev	GCAACAGGACACCTGAGGGATGG	GGGACAGAACACCTGGGGGAAGG	.**....*.......*....	4	0.254925	0.081754	chr2	37962299	37962321	-	intergenic:RMDN2-RMDN2-AS1
1rev	GCAACAGGACACCTGAGGGATGG	GGGACAGAACACCTGGGGGAAGG	.**....*.......*....	4	0.254925	0.081754	chr11	16728121	16728143	+	intergenic:RN7SL188P-C11orf58
1rev	GCAACAGGACACCTGAGGGATGG	GGGACAGAACACCTGGGGGAAGG	.**....*.......*....	4	0.254925	0.081754	chr1	214727269	214727291	-	intergenic:CENPF-KCNK2
1rev	GCAACAGGACACCTGAGGGATGG	GGGACAGAACACCTGGGGGAAGG	.**....*.......*....	4	0.254925	0.081754	chrX	57241973	57241995	+	intergenic:SPIN2A-FAAH2
1rev	GCAACAGGACACCTGAGGGATGG	GGGACAGAACACCTGGGGGAAGG	.**....*.......*....	4	0.254925	0.081754	chr3	140802893	140802915	-	intergenic:TRIM42-RP11-691G17.1
1rev	GCAACAGGACACCTGAGGGATGG	GGGACAGAACACCTGGGGGAAGG	.**....*.......*....	4	0.254925	0.081754	chr18	44356794	44356816	-	intron:LINC01478
1rev	GCAACAGGACACCTGAGGGATGG	GGGACAGAACACCTGGGGGAAGG	.**....*.......*....	4	0.254925	0.081754	chr2	57828487	57828509	+	intergenic:SNORD78-VRK2
1rev	GCAACAGGACACCTGAGGGATGG	GGGACAGAACACCTGGGGGAAGG	.**....*.......*....	4	0.254925	0.081754	chr4	159877516	159877538	-	intergenic:RP11-6C14.1-RP11-502M1.2
1rev	GCAACAGGACACCTGAGGGATGG	GGGACAGAACACCTGGGGGAAGG	.**....*.......*....	4	0.254925	0.081754	chr5	129153083	129153105	-	intergenic:ISOC1-MIR4460
1rev	GCAACAGGACACCTGAGGGATGG	GGGACAGAACACCTGGGGGAAGG	.**....*.......*....	4	0.254925	0.081754	chr10	27899847	27899869	+	intron:ARMC4
1rev	GCAACAGGACACCTGAGGGATGG	GGGACAGAACACCTGGGGGAAGG	.**....*.......*....	4	0.254925	0.081754	chrX	120832668	120832690	-	intergenic:C1GALT1C1-CT47B1
1rev	GCAACAGGACACCTGAGGGATGG	GGGACAGAACACCTGGGGGAAGG	.**....*.......*....	4	0.254925	0.081754	chr5	20815162	20815184	+	intron:RP11-774D14.1
1rev	GCAACAGGACACCTGAGGGATGG	GGGACAGAACACCTGGGGGAAGG	.**....*.......*....	4	0.254925	0.081754	chr1	190505988	190506010	-	intergenic:RP11-161I10.1-RP11-463J7.2
1rev	GCAACAGGACACCTGAGGGATGG	GGGACAGAACACCTGGGGGAAGG	.**....*.......*....	4	0.254925	0.081754	chr11	27273511	27273533	-	intergenic:BBOX1-AS1-CCDC34
1rev	GCAACAGGACACCTGAGGGATGG	GGGACAGAACACCTGGGGGAAGG	.**....*.......*....	4	0.254925	0.081754	chr2	96455231	96455253	+	intergenic:NCAPH-NEURL3
1rev	GCAACAGGACACCTGAGGGATGG	GGAAGAGAACACCTGGGGGAAGG	.*..*..*.......*....	4	0.258544	0.0802676	chr11	63087942	63087964	+	intron:SLC22A24
1rev	GCAACAGGACACCTGAGGGATGG	CCATAAGGACTCCTGAGGGAAGG	*..**.....*.........	4	0.794051	0.0799201	chr11	68049486	68049508	-	intron:TCIRG1
1rev	GCAACAGGACACCTGAGGGATGG	GGAAGAGGACTCCAGAGGGAAGG	.*..*.....*..*......	4	0.124304	0.0795031	chr6	117262563	117262585	+	intergenic:RNA5SP214-VGLL2
1rev	GCAACAGGACACCTGAGGGATGG	GCATTAGGACAACTCAGGGAGGG	...**......*..*.....	4	0.188649	0.0788881	chr20	23168968	23168990	-	intergenic:RNA5SP478-RP4-737E23.7
1rev	GCAACAGGACACCTGAGGGATGG	GTAACAGGACACCTCAGACAGGG	.*............*..**.	4	0.0261983	0.076945	chr4	10621264	10621286	+	intron:CLNK
1rev	GCAACAGGACACCTGAGGGATGG	GGGACAGGATACCTGGGGGATGG	.**......*.....*....	4	0.234786	0.0769449	chr4	1022639	1022661	-	intron:FGFRL1
1rev	GCAACAGGACACCTGAGGGATGG	GCGACAGAACACCAGGGGGAAGG	..*....*.....*.*....	4	0.0379838	0.0727513	chrX	155320091	155320113	+	intron:CLIC2
1rev	GCAACAGGACACCTGAGGGATGG	TCAACAGGAGGCCCGAGGGAAGG	*........**..*......	4	0.114484	0.0722222	chr7	111959103	111959125	+	intergenic:RNA5SP237-DOCK4
1rev	GCAACAGGACACCTGAGGGATGG	GTAACGGGACAGCTGATGGATGG	.*...*.....*....*...	4	0.181449	0.0721501	chr8	143433365	143433387	+	intergenic:MAFA-ZC3H3
1rev	GCAACAGGACACCTGAGGGATGG	GCAACAGGAGAGCTGAGAGTTGG	.........*.*.....*.*	4	0.0529874	0.0717949	chr2	232276602	232276624	-	intron:DIS3L2
1rev	GCAACAGGACACCTGAGGGATGG	GGGATAGAACACCTGAGGGACAG	.**.*..*............	4	0.269167	0.0701378	chr3	67781204	67781226	-	intergenic:SUCLG2-AS1-AC113171.1
1rev	GCAACAGGACACCTGAGGGATGG	GCCATATGACACCTGAGGCATGG	..*.*.*...........*.	4	0.335877	0.0698612	chr2	130450193	130450215	+	intergenic:PTPN18-POTEI
1rev	GCAACAGGACACCTGAGGGATGG	GCCCCAGGGCACCTGAGAGAGGG	..**....*........*..	4	0.186959	0.0698125	chr11	2854648	2854670	-	intergenic:KCNQ1-KCNQ1-AS1
1rev	GCAACAGGACACCTGAGGGATGG	GAAAAAGGACTTCTGAGGGACGG	.*..*.....**........	4	0.390673	0.0688542	chr20	31939020	31939042	+	intron:TTLL9
1rev	GCAACAGGACACCTGAGGGATGG	GCTACAGGAAACCTGATGCAGGG	..*......*......*.*.	4	0.174373	0.0685598	chr4	76885667	76885689	-	intergenic:AC104687.1-SOWAHB
1rev	GCAACAGGACACCTGAGGGATGG	GCAACAAGAAACCCCAGGGAAGG	......*..*...**.....	4	0.0342859	0.0675325	chrX	48452782	48452804	+	intergenic:SSX4B-SLC38A5
1rev	GCAACAGGACACCTGAGGGATGG	GCAACAGGACAACAGAGGTCAGG	...........*.*....**	4	0.0131435	0.0669965	chr14	80137987	80138009	-	intergenic:RP11-526N18.1-DIO2
1rev	GCAACAGGACACCTGAGGGATGG	GCAACAGGTGCACTGAGGGAGGG	........****........	4	0.200517	0.0666667	chr16	46854375	46854397	-	intergenic:C16orf87-GPT2
1rev	GCAACAGGACACCTGAGGGATGG	GCAAGAGCACACCTGGAGGAAGG	....*..*.......**...	4	0.0995396	0.0662722	chr2	110859512	110859534	+	intron:ACOXL
1rev	GCAACAGGACACCTGAGGGATGG	GCAACAGAGCACCTTAGAGAGGG	.......**.....*..*..	4	0.0459185	0.0659341	chr2	54832283	54832305	-	intron:EML6
1rev	GCAACAGGACACCTGAGGGATGG	GAAAGAGCATACCTGAGGGAGAG	.*..*..*.*..........	4	0.251422	0.065524	chr7	130001321	130001343	-	intron:RP11-306G20.1
1rev	GCAACAGGACACCTGAGGGATGG	GCTACAGGGCTCCTGAGGCAGGG	..*.....*.*.......*.	4	0.166761	0.0649087	chr8	142442194	142442216	-	intergenic:RP13-467H17.1-BAI1
1rev	GCAACAGGACACCTGAGGGATGG	GGAAGAGGACACCAGATGGATGG	.*..*........*..*...	4	0.0908279	0.0645963	chr8	129397937	129397959	-	intergenic:CCDC26-RP11-26E5.1
1rev	GCAACAGGACACCTGAGGGATGG	GCCACAGAACATCTCAGGGAAGG	..*....*...*..*.....	4	0.195426	0.0629371	chr8	871044	871066	-	intron:ERICH1-AS1
1rev	GCAACAGGACACCTGAGGGATGG	GCAACAGGAAAGCTGACAGATGG	.........*.*....**..	4	0.0466719	0.0627451	chr6	20791923	20791945	-	intergenic:CDKAL1-RP3-348I23.2
1rev	GCAACAGGACACCTGAGGGATGG	GCAGGAGGAAACCTGGGGGAGGG	...**....*.....*....	4	0.238119	0.0625	chr3	94424876	94424898	+	intergenic:NSUN3-LINC00879
1rev	GCAACAGGACACCTGAGGGATGG	GCATCAGTAGCCCTGAGGGAAGG	...*...*.**.........	4	0.697697	0.0618687	chr8	26902429	26902451	-	intergenic:ADRA1A-MIR548H4
1rev	GCAACAGGACACCTGAGGGATGG	GCAACAGGCCTGCTGAGGGGAGG	........*.**.......*	4	0.0995385	0.0597572	chrX	153780458	153780480	-	exon:SRPK3/PLXNB3
1rev	GCAACAGGACACCTGAGGGATGG	GACACAGGACACCTCAGAGAAGG	.**...........*..*..	4	0.082005	0.0588502	chr10	509697	509719	+	intergenic:DIP2C-RP11-809C18.3
1rev	GCAACAGGACACCTGAGGGATGG	GCCACAGGGAACCTGACGGAAGG	..*.....**......*...	4	0.321103	0.0582633	chr3	11538113	11538135	+	intergenic:ATG7-ATG7/VGLL4
1rev	GCAACAGGACACCTGAGGGATGG	GCAGCAGGTCACCTGAGGTCAGG	...*....*.........**	4	0.127075	0.0568182	chr16	84084184	84084206	-	intron:MBTPS1
1rev	GCAACAGGACACCTGAGGGATGG	GCAGGAGGACACCTGAGGTCAGG	...**.............**	4	0.207979	0.0568182	chr9	91553030	91553052	+	intergenic:RP11-440G5.2-ROR2
1rev	GCAACAGGACACCTGAGGGATGG	GCCACAGGGAACCTGAGGGCAGG	..*.....**.........*	4	0.366342	0.0562771	chr17	9161854	9161876	+	intron:NTN1
1rev	GCAACAGGACACCTGAGGGATGG	GTGACAGGACAGCTGAGGGCAGG	.**........*.......*	4	0.33834	0.0561167	chr2	2570285	2570307	+	intergenic:MYT1L-AC018685.1
1rev	GCAACAGGACACCTGAGGGATGG	GCAACAGGAAGAGTGAGGGAAGG	.........****.......	4	0.127005	0.0548701	chr2	124035441	124035463	-	intron:CNTNAP5
1rev	GCAACAGGACACCTGAGGGATGG	GCAGCAGGACATCTGACAGATGG	...*.......*....**..	4	0.055807	0.0548207	chr17	46814831	46814853	+	intron:WNT3
1rev	GCAACAGGACACCTGAGGGATGG	CCAACAGGACCCTTCAGGGAGGG	*.........*.*.*.....	4	0.0865257	0.0545455	chr9	38739442	38739464	-	intergenic:RNU6-765P-RP11-402N8.1
1rev	GCAACAGGACACCTGAGGGATGG	GGGACAGGGCACCTGGGGGAAGG	.**.....*......*....	4	0.155759	0.0545027	chr7	133969951	133969973	-	intron:EXOC4
1rev	GCAACAGGACACCTGAGGGATGG	GGGACAGGGCACCTGGGGGAAGG	.**.....*......*....	4	0.155759	0.0545027	chrX	128674630	128674652	-	intergenic:RP1-30E17.2-RNA5SP513
1rev	GCAACAGGACACCTGAGGGATGG	GGGACAGGGCACCTGGGGGAAGG	.**.....*......*....	4	0.155759	0.0545027	chr14	52568827	52568849	+	intron:GPR137C
1rev	GCAACAGGACACCTGAGGGATGG	GGGACAGGGCACCTGGGGGAAGG	.**.....*......*....	4	0.155759	0.0545027	chr2	126161305	126161327	+	intergenic:AC114813.1-AC023347.1
1rev	GCAACAGGACACCTGAGGGATGG	GGGACAGGGCACCTGGGGGAAGG	.**.....*......*....	4	0.155759	0.0545027	chr1	242157922	242157944	-	intron:RP11-561I11.4
1rev	GCAACAGGACACCTGAGGGATGG	GGGACAGGGCACCTGGGGGAAGG	.**.....*......*....	4	0.155759	0.0545027	chr7	9168976	9168998	-	intron:RP4-668E10.4
1rev	GCAACAGGACACCTGAGGGATGG	GGAAGAGGCCACCTGAGGGCTGG	.*..*...*..........*	4	0.42614	0.0542067	chr10	133213335	133213357	-	intron:KNDC1
1rev	GCAACAGGACACCTGAGGGATGG	TCAACAGTACAGCTGGGGGAGGG	*......*...*...*....	4	0.133988	0.0534188	chr2	23530476	23530498	-	intergenic:AC011239.1-KLHL29
1rev	GCAACAGGACACCTGAGGGATGG	GCAAGAGGGCACCTGGGAGAGGG	....*...*......*.*..	4	0.0309622	0.0532544	chr17	34879552	34879574	+	intergenic:RP11-642M2.1-CCT6B
1rev	GCAACAGGACACCTGAGGGATGG	GCTACAGTAGTCCTGAGGGATGG	..*....*.**.........	4	0.687929	0.0527903	chr5	150104284	150104306	+	intergenic:Y_RNA-CSF1R
1rev	GCAACAGGACACCTGAGGGATGG	AGAACAGCACACGTGAGGGAGGG	**.....*....*.......	4	0.581725	0.0525388	chr20	12061033	12061055	+	intergenic:BTBD3-RP4-796I8.1
1rev	GCAACAGGACACCTGAGGGATGG	GCAACATGTCACCTGAGGTCAGG	......*.*.........**	4	0.0823977	0.0519481	chr7	129618944	129618966	+	intron:NRF1
1rev	GCAACAGGACACCTGAGGGATGG	GGAAAAGGCCACCTGAGGGCTGG	.*..*...*..........*	4	0.42614	0.0516254	chr8	27095226	27095248	+	intergenic:RP11-521M14.2-AC090150.1
1rev	GCAACAGGACACCTGAGGGATGG	GCAACAGTACAACTGGGGGTGGG	.......*...*...*...*	4	0.053044	0.051511	chr21	35521436	35521458	+	intergenic:AF015262.2-AF015720.3
1rev	GCAACAGGACACCTGAGGGATGG	GCCACTGCACACCTCAGGGAAGG	..*..*.*......*.....	4	0.240311	0.0513772	chr7	158047412	158047434	+	intergenic:AC011899.10-PTPRN2
1rev	GCAACAGGACACCTGAGGGATGG	GGGACAGTACACCTGGGGGAAGG	.**....*.......*....	4	0.254925	0.0510962	chr4	53105720	53105742	+	intergenic:RP11-752D24.2-SCFD2
1rev	GCAACAGGACACCTGAGGGATGG	CCAGCAGGACCCCCGAGGGAAGG	*..*......*..*......	4	0.124304	0.0510204	chr16	2849973	2849995	+	intergenic:ZG16B-PRSS22
1rev	GCAACAGGACACCTGAGGGATGG	GCAGAAGCAAACCTGAGGGAGAG	...**..*.*..........	4	0.251422	0.0493827	chr15	51399425	51399447	-	intron:GLDN
1rev	GCAACAGGACACCTGAGGGATGG	GCATCAGGGCCCCCGAGGGAGGG	...*....*.*..*......	4	0.0722896	0.0484848	chr19	1088332	1088354	+	exon:HMHA1/POLR2E
1rev	GCAACAGGACACCTGAGGGATGG	GCAGGAGGAAACCTTAGGGAGGG	...**....*....*.....	4	0.353142	0.0464286	chr5	112421719	112421741	-	intergenic:EPB41L4A-AS2-RP11-159K7.2
1rev	GCAACAGGACACCTGAGGGATGG	GCAGCTGGACATCTGGGGGATGG	...*.*.....*...*....	4	0.0769583	0.0462278	chr4	845707	845729	+	intergenic:RP11-440L14.3-GAK
1rev	GCAACAGGACACCTGAGGGATGG	GCAACAGCAAAGCTGGGGGAGGG	.......*.*.*...*....	4	0.106382	0.045584	chr4	170510800	170510822	-	intergenic:RP11-789C1.2-RP11-322J23.1
1rev	GCAACAGGACACCTGAGGGATGG	GCAGTAGGACAGCTGATGGATGG	...**......*....*...	4	0.284729	0.0441919	chr10	113569724	113569746	-	intron:HABP2
1rev	GCAACAGGACACCTGAGGGATGG	GCCACAGGACACCTGGGAGGGGG	..*............*.*.*	4	0.0219467	0.0436328	chr19	49680476	49680498	-	exon:PRMT1
1rev	GCAACAGGACACCTGAGGGATGG	CCCCCAGGAGACCTGAGGGATGG	*.**.....*..........	4	1.29925	0.0420168	chr7	144400948	144400970	-	intron:NOBOX
1rev	GCAACAGGACACCTGAGGGATGG	GCATCAGGACAGCTGGGGGGTGG	...*.......*...*...*	4	0.055873	0.0415924	chr19	8142801	8142823	-	intron:FBN3
1rev	GCAACAGGACACCTGAGGGATGG	GCCACAGGTCACCTGAGGTCAGG	..*.....*.........**	4	0.125296	0.038961	chr14	53887239	53887261	+	intergenic:AL162759.1-MIR5580
1rev	GCAACAGGACACCTGAGGGATGG	GAAACAGTACAGCTGGGGGAAGG	.*.....*...*...*....	4	0.127204	0.03885	chr14	101382262	101382284	+	intergenic:RP11-168L7.1-LINC00524
1rev	GCAACAGGACACCTGAGGGATGG	GCATCAGGAATCCTGAGGGCTGG	...*.....**........*	4	0.33749	0.0385675	chr19	48922437	48922459	-	exon:NUCB1
1rev	GCAACAGGACACCTGAGGGATGG	GCAGCAGGGCCCCTGAGGGCAGG	...*....*.*........*	4	0.223894	0.0378788	chr2	8357342	8357364	+	intergenic:LINC00299-AC011747.3
1rev	GCAACAGGACACCTGAGGGATGG	GCAGCAGGACACTTGGGGCAGGG	...*........*..*..*.	4	0.0331988	0.0377155	chr16	20621049	20621071	+	intergenic:RP11-143N13.2-ACSM1
1rev	GCAACAGGACACCTGAGGGATGG	GAAACAGGAAACCTGATGGCTGG	.*.......*......*..*	4	0.247304	0.0358127	chr17	57443009	57443031	+	intergenic:MSI2-RP11-226M10.3
1rev	GCAACAGGACACCTGAGGGATGG	GAGCCAGGACACCTGAGGGCAGG	.***...............*	4	0.687683	0.0356506	chr2	233100529	233100551	-	intron:INPP5D
1rev	GCAACAGGACACCTGAGGGATGG	GCCACAGGACCCCTGATGGGTGG	..*.......*.....*..*	4	0.139104	0.0327731	chr4	16080920	16080942	-	intron:PROM1
1rev	GCAACAGGACACCTGAGGGATGG	CCAACAGCACTCCTGACGGATGG	*......*..*.....*...	4	0.338319	0.0318234	chrX	129605144	129605166	+	intergenic:OCRL-APLN
1rev	GCAACAGGACACCTGAGGGATGG	GCAACAGGTCAGCAGGGGGAGGG	........*..*.*.*....	4	0.0105156	0.031746	chr14	59254565	59254587	+	intron:DAAM1
1rev	GCAACAGGACACCTGAGGGATGG	TCACCAGGACAGCTGGGGGAGGG	*..*.......*...*....	4	0.133988	0.0301659	chr13	29534589	29534611	-	intron:SLC7A1
1rev	GCAACAGGACACCTGAGGGATGG	GGAACGGGACCCCTTAGGGATGG	.*...*....*...*.....	4	0.135266	0.028394	chr13	111273612	111273634	+	intron:ARHGEF7
1rev	GCAACAGGACACCTGAGGGATGG	GCAAGAGGACAGGTGAGTGAGGG	....*......**....*..	4	0.0560969	0.0242424	chr11	1881585	1881607	+	exon:LSP1
1rev	GCAACAGGACACCTGAGGGATGG	GGAACAGGACCCCTGGGGCAGGG	.*........*....*..*.	4	0.0476107	0.023988	chr2	221993716	221993738	+	intergenic:AC068489.1-PAX3
1rev	GCAACAGGACACCTGAGGGATGG	CTAAGAGGAAACCTGAGGGATGA	**..*....*..........	4	0.263539	0.0234488	chr1	68814382	68814404	+	intergenic:DEPDC1-AS1-RP11-424D14.1
1rev	GCAACAGGACACCTGAGGGATGG	GCAAAAGTACAGCTTAGGGAAGG	....*..*...*..*.....	4	0.188649	0.0226757	chr20	37733494	37733516	+	intron:CTNNBL1
1rev	GCAACAGGACACCTGAGGGATGG	CGATCAGAACACCTGAGGGAGGA	**.*...*............	4	0.272989	0.0219587	chr15	99728022	99728044	-	exon:LYSMD4
1rev	GCAACAGGACACCTGAGGGATGG	GCACCAGGACACATGGGGGGTGG	...*........*..*...*	4	0.0439489	0.0199627	chr20	44757165	44757187	+	intron:RIMS4
1rev	GCAACAGGACACCTGAGGGATGG	GCCACAGGACACTTCAGGGCAGG	..*.........*.*....*	4	0.0675198	0.018595	chr3	132043844	132043866	+	intron:CPNE4
1rev	GCAACAGGACACCTGAGGGATGG	GCACCAGCACAGCTGGGGGAGGG	...*...*...*...*....	4	0.127204	0.0185636	chr19	42774674	42774696	-	intergenic:PSG8-AC004603.4
1rev	GCAACAGGACACCTGAGGGATGG	GAAACAGGACCCCTCAGGGCCGG	.*........*...*....*	4	0.103738	0.0180316	chr3	53243806	53243828	-	intron:TKT
1rev	GCAACAGGACACCTGAGGGATGG	CCATCAGCAAACCTGAGGGAAGA	*..*...*.*..........	4	0.263539	0.016835	chr18	74968999	74969021	-	intron:ZNF407
1rev	GCAACAGGACACCTGAGGGATGG	GCAACAGGGCCCCCGGGGGAAGG	........*.*..*.*....	4	0.0118621	0.014652	chr12	38159099	38159121	+	intergenic:pRNA-RNA5SP358
1rev	GCAACAGGACACCTGAGGGATGG	GCAACAGGAGAGGAGAGGGAGGG	.........*.***......	4	0.0340968	0.0145903	chr12	51829381	51829403	+	intron:RP11-923I11.4
1rev	GCAACAGGACACCTGAGGGATGG	CAGGCAGGACACCTGAGGGAGGA	****................	4	0.257335	0.0137787	chr20	36220216	36220238	+	intron:EPB41L1
1rev	GCAACAGGACACCTGAGGGATGG	CCCACAGGACTCCTTAGGGAAGG	*.*.......*...*.....	4	0.220451	0.0134559	chr22	30926025	30926047	-	exon:MORC2-AS1/MORC2
1rev	GCAACAGGACACCTGAGGGATGG	GCAACAGGAGCGCTGGGGGATGG	.........***...*....	4	0.0590419	0.0132953	chr4	117193274	117193296	+	intergenic:TRAM1L1-AC107399.2
1rev	GCAACAGGACACCTGAGGGATGG	GCAGCAGCACACCTTGGGGAGGG	...*...*......**....	4	0.0692899	0.0105664	chr10	33393406	33393428	-	intergenic:RP11-90B22.1-RP11-476F14.1
1rev	GCAACAGGACACCTGAGGGATGG	GCACCAGGACACCAGGGGGCTGG	...*.........*.*...*	4	0.0169209	0.00954927	chr17	73282880	73282902	+	intergenic:CPSF4L-CDC42EP4
1rev	GCAACAGGACACCTGAGGGATGG	GCAAAAGGACACCTTGGGGCTGG	....*.........**...*	4	0.0304349	0.00356786	chr3	100399899	100399921	+	intergenic:TOMM70A-TOMM70A/LNP1
1rev	GCAACAGGACACCTGAGGGATGG	GCAACAGGACACGCGGGGCAAGG	............**.*..*.	4	0.00426433	0.00335871	chr16	29038291	29038313	-	intergenic:RP11-264B17.3/LAT/RP11-264B17.5-RP11-426C22.1
1rev	GCAACAGGACACCTGAGGGATGG	GCAACAGGACACGCGGGGCAAGG	............**.*..*.	4	0.00426433	0.00335871	chr16	28470817	28470839	+	intron:NPIPB7
1rev	GCAACAGGACACCTGAGGGATGG	GCAACAGGACACGCGGGGCAAGG	............**.*..*.	4	0.00426433	0.00335871	chr16	21419201	21419223	+	intergenic:NPIPB3-AC008740.1
1rev	GCAACAGGACACCTGAGGGATGG	GCAACAGGACACGCGGGGCAAGG	............**.*..*.	4	0.00426433	0.00335871	chr16	30239677	30239699	+	intron:RP11-347C12.1
1rev	GCAACAGGACACCTGAGGGATGG	GCAACAGGACACGCGGGGCAAGG	............**.*..*.	4	0.00426433	0.00335871	chr16	22519681	22519703	-	intron:NPIPB5
1rev	GCAACAGGACACCTGAGGGATGG	GCAACAGGACACGCGGGGCAAGG	............**.*..*.	4	0.00426433	0.00335871	chr16	29397945	29397967	+	intron:NPIPB11
1rev	GCAACAGGACACCTGAGGGATGG	GCAACAGGACACGCGGGGCAAGG	............**.*..*.	4	0.00426433	0.00335871	chr16	28356949	28356971	+	intron:NPIPB6
1rev	GCAACAGGACACCTGAGGGATGG	GCAACAGGACACGCGGGGCAAGG	............**.*..*.	4	0.00426433	0.00335871	chr16	14937897	14937919	-	intron:NPIPA1
1rev	GCAACAGGACACCTGAGGGATGG	GCAACAGGACACGCGGGGCAAGG	............**.*..*.	4	0.00426433	0.00335871	chr18	11633575	11633597	+	intergenic:RP11-677O4.6-RP11-677O4.2
1rev	GCAACAGGACACCTGAGGGATGG	GCAACAGGACACGCGGGGCAAGG	............**.*..*.	4	0.00426433	0.00335871	chr16	11941553	11941575	+	intron:RP11-166B2.1
1rev	GCAACAGGACACCTGAGGGATGG	GCAACAGGACACGCGGGGCAAGG	............**.*..*.	4	0.00426433	0.00335871	chr16	29499709	29499731	+	intergenic:RP11-231C14.4-AC133555.1
1rev	GCAACAGGACACCTGAGGGATGG	GCAACAGGACACGCGGGGCAAGG	............**.*..*.	4	0.00426433	0.00335871	chr16	21851481	21851503	+	intron:NPIPB4
1rev	GCAACAGGACACCTGAGGGATGG	GCAACAGGACACGCGGGGCAAGG	............**.*..*.	4	0.00426433	0.00335871	chr16	28758333	28758355	-	intron:NPIPB9
1rev	GCAACAGGACACCTGAGGGATGG	GCAACAGGACACGCGGGGCAAGG	............**.*..*.	4	0.00426433	0.00335871	chr16	15123022	15123044	+	intron:PKD1P6
1rev	GCAACAGGACACCTGAGGGATGG	GCAACTGGAATCCTGTGGGAAGG	.....*...**....*....	4	0.0761013	0	chr3	79014921	79014943	-	intron:ROBO1
1rev	GCAACAGGACACCTGAGGGATGG	GCAAAAGGACACATGTTGGATGG	....*.......*..**...	4	0.0385218	0	chr7	33462787	33462809	+	intron:BBS9
1rev	GCAACAGGACACCTGAGGGATGG	GCAAAAGGACAACAGCGGGATGG	....*......*.*.*....	4	0.01804	0	chr18	76686172	76686194	-	intergenic:RP11-111H3.3-AC034110.1
1rev	GCAACAGGACACCTGAGGGATGG	GCAACTGGACACCTGCAGGGTGG	.....*.........**..*	4	0.0251123	0	chr10	131221071	131221093	+	intron:TCERG1L
1rev	GCAACAGGACACCTGAGGGATGG	GGAACATGACACCTGTGGGTTGG	.*....*........*...*	4	0.0819333	0	chr5	141690371	141690393	-	intergenic:ARAP3-AC005753.1
1rev	GCAACAGGACACCTGAGGGATGG	GCAACAGGAGAGGGGAGGGAGGG	.........*.***......	4	0.0340968	0	chrX	131082811	131082833	-	intron:ARHGAP36
1rev	GCAACAGGACACCTGAGGGATGG	GCAACAGGGCACCTGCAGGCTGG	........*......**..*	4	0.0241391	0	chr14	70723259	70723281	+	exon:MAP3K9
1rev	GCAACAGGACACCTGAGGGATGG	GCAACACGACAGCAGTGGGAAGG	......*....*.*.*....	4	0.0123213	0	chr7	156230883	156230905	+	intergenic:Y_RNA-AC073133.2
1rev	GCAACAGGACACCTGAGGGATGG	GAGACAGGACACCTCCGGGACGG	.**...........**....	4	0.0683198	0	chr11	117179189	117179211	-	exon:SIDT2
1rev	GCAACAGGACACCTGAGGGATGG	GGAAGAGGACCCCTGTGGGAGGG	.*..*.....*....*....	4	0.143492	0	chr5	135236188	135236210	+	intergenic:C5orf66-C5orf66-AS2
1rev	GCAACAGGACACCTGAGGGATGG	GCAACAGGACTCCTCCAGGAGGG	..........*...***...	4	0.0134441	0	chr1	228394676	228394698	+	exon:TRIM11/RP11-245P10.8
1rev	GCAACAGGACACCTGAGGGATGG	GCATCAGGGCACCTGTGGGGGGG	...*....*......*...*	4	0.069387	0	chr16	952311	952333	-	intergenic:LMF1-AS1/LMF1-LMF1
1rev	GCAACAGGACACCTGAGGGATGG	GCTGCAGGACACGGGAGGGATGG	..**........**......	4	0.0813448	0	chr4	185004520	185004542	+	exon:RP11-386B13.4
1rev	GCAACAGGACACCTGAGGGATGG	GCAGCAGGCCACATGTGGGAGGG	...*....*...*..*....	4	0.0611346	0	chr3	156633486	156633508	+	intergenic:SSR3-TIPARP-AS1
1rev	GCAACAGGACACCTGAGGGATGG	GCGCGAGGACACCTGCGGGAAGG	..***..........*....	4	0.254925	0	chr2	240392415	240392437	+	intergenic:U3-GPC1
1rev	GCAACAGGACACCTGAGGGATGG	GCAACAGGAGACCTGTGGTTAGG	.........*.....*..**	4	0.0297708	0	chr4	11086636	11086658	+	intergenic:RP11-61G19.1-MIR572
1rev	GCAACAGGACACCTGAGGGATGG	TCAACAGGGCACAGGAGGGAGGG	*.......*...**......	4	0.0529596	0	chr6	159014715	159014737	+	intergenic:RSPH3/RP1-111C20.4-RP1-111C20.4
1rev	GCAACAGGACACCTGAGGGATGG	GGGACAGAACACCTGTGGGAAGG	.**....*.......*....	4	0.254925	0	chr16	52975173	52975195	-	intergenic:RP11-297L17.4-RP11-467J12.4
1rev	GCAACAGGACACCTGAGGGATGG	CCAAGTGGACACCTGTGGGAGGG	*...**.........*....	4	0.164762	0	chr3	32367748	32367770	-	intron:CMTM8
1rev	GCAACAGGACACCTGAGGGATGG	GCCACAGGACACCACTGGGATGG	..*..........***....	4	0.0101797	0	chr22	24187950	24187972	-	exon:SUSD2
1rev	GCAACAGGACACCTGAGGGATGG	GCCACAGGCCACCTGTTGGATGG	..*.....*......**...	4	0.0599672	0	chr11	18006616	18006638	+	exon:SERGEF/RP1-59M18.2
1rev	GCAACAGGACACCTGAGGGATGG	GCCATAGGTCACCTGTGGGAAGG	..*.*...*......*....	4	0.155759	0	chr20	21399099	21399121	+	intron:RP11-227D2.3
1rev	GCAACAGGACACCTGAGGGATGG	GCAACAGGAGCCAGGAGGGAAGG	.........**.**......	4	0.0384629	0	chr8	144284647	144284669	+	intron:BOP1
1rev	GCAACAGGACACCTGAGGGATGG	GTAACAGGACAAGGGAGGGAAGG	.*.........***......	4	0.0426451	0	chr22	32082915	32082937	+	intron:SLC5A1
1rev	GCAACAGGACACCTGAGGGATGG	GCAAGTGCACACCTGCGGGAGGG	....**.*.......*....	4	0.148881	0	chr5	175738532	175738554	+	intergenic:CTC-251I16.1-CPLX2
1rev	GCAACAGGACACCTGAGGGATGG	GCAAGAGCACAGCTGCGGGAGGG	....*..*...*...*....	4	0.121073	0	chr7	154829966	154829988	-	intergenic:DPP6-RP11-476H24.1
1rev	GCAACAGGACACCTGAGGGATGG	GCATCAGGACCCGGGAGGGAAGG	...*......*.**......	4	0.0457874	0	chr8	1339142	1339164	+	intergenic:CTD-2281E23.1-AF067845.1
1rev	GCAACAGGACACCTGAGGGATGG	GCAGTAGGACACCTGTGGGTGGG	...**..........*...*	4	0.113563	0	chrX	48559879	48559901	-	exon:TBC1D25
1rev	GCAACAGGACACCTGAGGGATGG	TTAACAAGACACCTGAGGGATGG	**....*.............	3	1.73722	0.909091	chr9	97664884	97664906	+	intron:NCBP1
1rev	GCAACAGGACACCTGAGGGATGG	GGAACAGAGCACCTGAGGGAAGG	.*.....**...........	3	1.55408	0.463768	chr3	156003695	156003717	-	intergenic:GMPS-KCNAB1
1rev	GCAACAGGACACCTGAGGGATGG	GCAACAGGATACCAGAGGGGTGG	.........*...*.....*	3	0.161076	0.445543	chr12	51449018	51449040	+	intron:SLC4A8
1rev	GCAACAGGACACCTGAGGGATGG	GAAGCAGGACACCTAAGGGACGG	.*.*..........*.....	3	0.79687	0.427807	chr6	15391107	15391129	+	intron:JARID2
1rev	GCAACAGGACACCTGAGGGATGG	GGGACAGAACACCTGAGGGAAGG	.**....*............	3	2.5079	0.425121	chrX	75320159	75320181	-	intergenic:UPRT-ZDHHC15
1rev	GCAACAGGACACCTGAGGGATGG	GGGACAGAACACCTGAGGGAAGG	.**....*............	3	2.5079	0.425121	chr10	22530085	22530107	-	intergenic:SPAG6-PIP4K2A
1rev	GCAACAGGACACCTGAGGGATGG	GCAACAGCACACCTAAGGAAAGG	.......*......*...*.	3	0.237627	0.413704	chr16	70718679	70718701	-	intergenic:RP11-394B2.5-VAC14
1rev	GCAACAGGACACCTGAGGGATGG	TCAACAGGACCCCTAAGGGATGG	*.........*...*.....	3	0.468667	0.376471	chr2	143025453	143025475	-	intergenic:AC013444.2-KYNU
1rev	GCAACAGGACACCTGAGGGATGG	GCAGCAGGACACCTGAGGTGGGG	...*..............**	3	0.440167	0.318627	chr2	12604644	12604666	-	intron:AC096559.2
1rev	GCAACAGGACACCTGAGGGATGG	TCAACAGGCCATCTGAGGGAGGG	*.......*..*........	3	0.846167	0.307692	chr1	46005545	46005567	-	intron:MAST2
1rev	GCAACAGGACACCTGAGGGATGG	GGGACAGGGCACCTGAGGGAAGG	.**.....*...........	3	1.53233	0.283414	chr1	99040082	99040104	+	intergenic:RP5-896L10.1/LPPR5-RP5-896L10.1
1rev	GCAACAGGACACCTGAGGGATGG	ACAACAGGACCCCTGAGGGGCGG	*.........*........*	3	0.82811	0.275294	chr6	163301933	163301955	-	intergenic:RP1-301L19.1-PACRG-AS1
1rev	GCAACAGGACACCTGAGGGATGG	GCAAGAGAACACATGAGGGAGGG	....*..*....*.......	3	1.03418	0.230769	chr16	24203392	24203414	+	intergenic:MIR1273H-CTA-113A6.2
1rev	GCAACAGGACACCTGAGGGATGG	CCAACTGGAGACCTGAGGGACGG	*....*...*..........	3	1.48901	0.198413	chr10	124481859	124481881	-	intron:LHPP
1rev	GCAACAGGACACCTGAGGGATGG	GGGACAGGACAGCTGAGGGATGG	.**........*........	3	1.3655	0.188943	chr18	12736967	12736989	+	intergenic:PSMG2-RP11-973H7.5
1rev	GCAACAGGACACCTGAGGGATGG	GCATCAGGACCCCTGAGTGAGGG	...*......*......*..	3	0.342756	0.169697	chr2	240786702	240786724	+	intron:KIF1A
1rev	GCAACAGGACACCTGAGGGATGG	ACAACAAGGCACCTGAGGGAGAG	*.....*.*...........	3	0.223036	0.155556	chr1	74319273	74319295	+	intron:TNNI3K/FPGT-TNNI3K
1rev	GCAACAGGACACCTGAGGGATGG	CCACCAGGTCACCTGAGGGACGG	*..*....*...........	3	1.63277	0.151261	chr7	150836512	150836534	-	intron:AOC1
1rev	GCAACAGGACACCTGAGGGATGG	GGCACAGGACAGCTGAGGGAGGG	.**........*........	3	1.3655	0.132505	chr16	3069406	3069428	-	exon:IL32/RNU1-125P
1rev	GCAACAGGACACCTGAGGGATGG	GGCACAGGACAGCTGAGGGAGGG	.**........*........	3	1.3655	0.132505	chr16	3082048	3082070	-	intergenic:RP11-473M20.9-RNU1-22P
1rev	GCAACAGGACACCTGAGGGATGG	GCAACAGAGCACCTGGGGGAAGG	.......**......*....	3	0.280837	0.128205	chr8	17294059	17294081	-	intron:VPS37A
1rev	GCAACAGGACACCTGAGGGATGG	GCAACAGGAGAGCTGAGGGTTGG	.........*.*.......*	3	0.531876	0.103704	chr8	1529472	1529494	+	intron:DLGAP2
1rev	GCAACAGGACACCTGAGGGATGG	GCCACAGGAGACCAGAGGGAGGG	..*......*...*......	3	0.380866	0.103175	chr1	59048137	59048159	-	intergenic:LINC01358-RP11-145M4.1
1rev	GCAACAGGACACCTGAGGGATGG	GCAACAGAACACCTGAGGCCAGG	.......*..........**	3	0.39057	0.101881	chr7	102156235	102156257	+	intergenic:CTA-305I2.1-CUX1
1rev	GCAACAGGACACCTGAGGGATGG	GCAACAGGACACCTGGACGATGG	...............***..	3	0.0301103	0.0854701	chrY	12694040	12694062	-	intergenic:TTTY15-USP9Y
1rev	GCAACAGGACACCTGAGGGATGG	ACAAAAGGACACCTGAGGGTTAG	*...*..............*	3	0.298418	0.08	chr7	89982369	89982391	+	intergenic:STEAP2-AS1-RP5-1121E10.2
1rev	GCAACAGGACACCTGAGGGATGG	GCTTCAGGACATCTGAGGGAGAG	..**.......*........	3	0.259272	0.0627085	chr1	98180906	98180928	+	intergenic:MIR137HG-RP5-1070A16.1
1rev	GCAACAGGACACCTGAGGGATGG	ACCACAGGCCACCTGAGGGACAG	*.*.....*...........	3	0.321982	0.0571429	chr17	43698494	43698516	+	intron:CTC-501O10.1
1rev	GCAACAGGACACCTGAGGGATGG	CCAACAGGACACCCCAGGGAAGG	*............**.....	3	0.125822	0.0556586	chr19	38871183	38871205	-	exon:RINL
1rev	GCAACAGGACACCTGAGGGATGG	GCACCAGGACCCCTGAGGGCTGG	...*......*........*	3	0.775532	0.0320856	chr1	5999297	5999319	-	intergenic:NPHP4/KCNAB2-KCNAB2
1rev	GCAACAGGACACCTGAGGGATGG	GCCACAGGACAGGTGAGGGAAGG	..*........**.......	3	0.528449	0.025974	chr4	96116337	96116359	-	intergenic:RNU6-1059P-RNU6-34P
1rev	GCAACAGGACACCTGAGGGATGG	GACACAGGAAACCTGAGGGAGGA	.**......*..........	3	0.485345	0.018759	chr11	118818578	118818600	+	intergenic:RP11-158I9.8-Y_RNA
1rev	GCAACAGGACACCTGAGGGATGG	AGAACAGGAGACCTGAGGGAAGA	**.......*..........	3	0.492236	0.0169082	chr9	127817748	127817770	-	exon:RP11-228B15.4
1rev	GCAACAGGACACCTGAGGGATGG	GCCAGAGGACACCTGAGGGGGGA	..*.*..............*	3	0.275558	0.0136555	chr4	24906838	24906860	+	intron:CCDC149
1rev	GCAACAGGACACCTGAGGGATGG	GCAACAGGACACGTGGGGCAAGG	............*..*..*.	3	0.0533314	0.0117555	chr16	74377596	74377618	-	intergenic:RP11-252A24.3-NPIPB15
1rev	GCAACAGGACACCTGAGGGATGG	GCATCAGGAGCCCTGAGGGATGA	...*.....**.........	3	0.260025	0.0068743	chr5	152215395	152215417	-	intron:CTB-12O2.1
1rev	GCAACAGGACACCTGAGGGATGG	CCAACAGGTCACCTGCGGGAGGG	*.......*......*....	3	0.331136	0	chr1	939029	939051	-	exon:SAMD11
1rev	GCAACAGGACACCTGAGGGATGG	CCAACAGGACACAGGAGGGAAGG	*...........**......	3	0.171455	0	chr18	11413835	11413857	-	intergenic:RP11-128P17.4-RP11-128P17.3
1rev	GCAACAGGACACCTGAGGGATGG	GCAACAGGAAACCTGAAGGAAAG	.........*......*...	2	0.50277	0.209712	chr3	128175293	128175315	-	intergenic:RUVBL1/EEFSEC-EEFSEC
1rev	GCAACAGGACACCTGAGGGATGG	GCAACATGACACCTCAGGGAGGG	......*.......*.....	2	1.38009	0.155844	chr18	3972742	3972764	+	intron:DLGAP1-AS4
1rev	GCAACAGGACACCTGAGGGATGG	GCAACAGGGCACCTGGGGGAAGG	........*......*....	2	0.745055	0.128205	chr10	75576403	75576425	+	intergenic:AL589863.1-RP11-310J24.3
1rev	GCAACAGGACACCTGAGGGATGG	GCAGCAGGACACCTCAGGGAGAG	...*..........*.....	2	0.499216	0.0441919	chr1	109847172	109847194	-	intron:RP4-735C1.6
1rev	GCAACAGGACACCTGAGGGATGG	GAAGCAGGACACCTGAGGGAGGA	.*.*................	2	1.09195	0.0315657	chr5	6397776	6397798	-	intergenic:MED10-UBE2QL1
1rev	GCAACAGGACACCTGAGGGATGG	GCAACAGAACACCTCAGGGAAGA	.......*......*.....	2	0.38	0.0189394	chr4	87966963	87966985	-	intergenic:MEPE-SPP1
1rev	GCAACAGGACACCTGAGGGATGG	GCAACAGGACACCTGAAGGATGG	................*...	1	38.5	0.933333	chr19	41354375	41354397	+	intergenic:TMEM91-B9D2

## Sheet: Table S7
Supplementary Table S7. Merged dCas9-KRAB and dCas9-KRAB w/sgRNA ChIP-seq peaks and CRISPOR predicted off-target loci
ChIP-seq peaks were called independently in individual replicates using MACS2 with criteria of fold change >=2 and qvalue <0.01. CRISPOR off-target loci were predicted as described in Table S6.
ChIP-seq peaks and predicted off-target loci were merged using Homer (version 4.10) mergePeaks with "-d 100".
"x" represents that a ChIP-seq peaks in individual replicate or a predicted off-target locus is a sub-peak of the merged region.
Homer (version 4.10) annotatePeaks.pl was used to annotate the "nearest Gene" information of ChIP-seq peaks and predicted off-target loci using hg38 genome.
Merged region				nearest Gene	ChIP-seq peaks				CRISPOR predicted off-targets
chr	start	end	strand		dCas9-KRAB peak (rep1)	dCas9-KRAB peak (rep2)	dCas9-KRAB w/sgRNA peak (rep1)	dCas9-KRAB w/sgRNA peak (rep2)
chr1	906996	907096	+	LOC100130417		x
chr1	938990	939090	-	SAMD11					exon:SAMD11
chr1	966322	966422	+	PLEKHN1	x
chr1	967026	967126	+	PLEKHN1		x
chr1	976328	976428	+	PERM1	x
chr1	1006457	1006557	+	HES4		x
chr1	1024851	1024951	+	AGRN	x
chr1	1063741	1063841	+	LOC100288175				x
chr1	1073920	1074100	+	RNF223	x		x
chr1	1079697	1079797	+	RNF223		x
chr1	1080006	1080106	+	RNF223	x
chr1	1157532	1157634	+	MIR200B		x		x
chr1	1158038	1158138	+	MIR200B	x
chr1	1318443	1318543	+	MIR6727		x
chr1	1344797	1344897	+	DVL1	x
chr1	1344919	1345019	+	DVL1		x
chr1	1345554	1345654	+	DVL1		x
chr1	1345713	1345813	+	DVL1	x
chr1	1346020	1346120	+	DVL1		x
chr1	1347757	1347857	+	DVL1		x
chr1	1360687	1360787	+	MXRA8		x
chr1	1430498	1430598	+	LINC01770				x
chr1	1430864	1430964	+	LINC01770				x
chr1	1431889	1432011	+	LINC01770		x	x
chr1	1433327	1433487	+	LINC01770		x	x	x
chr1	1433849	1433975	+	LINC01770		x		x
chr1	1504760	1504860	+	ATAD3A				x
chr1	1504987	1505087	+	ATAD3A		x
chr1	1758815	1758973	+	NADK	x	x	x
chr1	1763146	1763246	+	NADK		x
chr1	1779014	1779114	+	NADK	x
chr1	1780466	1780566	+	NADK	x
chr1	1894613	1894713	+	GNB1		x
chr1	1919441	1919541	+	TMEM52	x
chr1	2088509	2088609	+	PRKCZ		x
chr1	2189620	2189720	+	FAAP20				x
chr1	2208378	2208602	+	FAAP20		x	x	x
chr1	2231976	2232076	+	SKI	x
chr1	2290112	2290212	+	SKI				x
chr1	2290222	2290324	+	SKI	x	x
chr1	2290730	2290849	+	LOC100129534	x		x	x
chr1	2290854	2290954	+	LOC100129534		x
chr1	2451907	2452007	+	PLCH2		x
chr1	2534903	2535032	+	HES5		x		x
chr1	2547026	2547236	+	TNFRSF14	x	x	x	x
chr1	2548197	2548297	+	TNFRSF14	x
chr1	2578415	2578515	+	FAM213B	x
chr1	2586538	2586733	+	FAM213B		x		x
chr1	3613538	3613638	+	MEGF6	x
chr1	3901338	3901438	+	LINC01134	x
chr1	3948977	3949077	-	LINC01345					intergenic:RP13-614K11.2-LINC01346
chr1	5551678	5551778	+		x
chr1	5571056	5571184	+			x	x	x
chr1	5597499	5597599	+			x
chr1	5611731	5611831	+					x
chr1	5612107	5612279	+		x	x		x
chr1	5999258	5999358	-	NPHP4					intergenic:NPHP4/KCNAB2-KCNAB2
chr1	6199757	6199868	+	RPL22		x	x	x
chr1	6205382	6205482	+	LOC102724450		x
chr1	6220305	6220405	+	RNF207	x
chr1	6259997	6260097	+	GPR153		x
chr1	6301669	6301769	+	GPR153		x
chr1	6385777	6385877	+	ACOT7				x
chr1	6423497	6423597	+	ESPN		x
chr1	6472093	6472193	+	TNFRSF25		x
chr1	6472208	6472308	+	TNFRSF25	x
chr1	6491663	6491763	+	PLEKHG5	x
chr1	6743776	6743876	+	LINC01672		x
chr1	7007564	7007664	-	CAMTA1					intergenic:CAMTA1-RP11-334N17.1
chr1	8061316	8061416	+	ERRFI1		x
chr1	8061536	8061636	+	ERRFI1	x
chr1	8121556	8121656	+	LINC01714			x
chr1	8155607	8155707	+	LINC01714		x
chr1	8155757	8155857	+	LINC01714	x
chr1	8197838	8197938	+	LINC01714		x
chr1	8197955	8198055	+	LINC01714	x
chr1	8212071	8212171	+	LINC01714	x
chr1	8397103	8397203	+	RERE	x
chr1	8490297	8490397	+	SNORD128		x
chr1	8703426	8703526	+	RERE		x
chr1	8858169	8858269	+	MIR6728		x
chr1	8873754	8873854	+	ENO1		x
chr1	8878074	8878174	+	ENO1	x
chr1	8879319	8879419	+	ENO1-AS1	x
chr1	8890064	8890164	+	ENO1-AS1		x
chr1	8890206	8890306	+	ENO1-AS1	x
chr1	8890546	8890646	+	ENO1-AS1		x
chr1	8903958	8904058	+	ENO1-AS1	x
chr1	8963103	8963288	+	CA6	x	x	x
chr1	9113251	9113351	+	GPR157		x
chr1	9165367	9165467	+	MIR34A	x
chr1	9275794	9275894	+	SPSB1	x
chr1	9300364	9300477	+	SPSB1	x		x
chr1	9321404	9321504	+	SPSB1	x
chr1	9401876	9401976	+	LOC100506022		x
chr1	9410894	9410994	+	LOC100506022		x
chr1	9671326	9671426	+	PIK3CD-AS2	x	x
chr1	9677019	9677139	+	PIK3CD-AS2	x		x
chr1	9825512	9825680	+	CLSTN1	x	x	x	x
chr1	9836523	9836623	+	CLSTN1		x
chr1	9878134	9878234	+	CTNNBIP1		x
chr1	9890256	9890356	+	CTNNBIP1			x
chr1	9890469	9890569	+	CTNNBIP1	x
chr1	9893299	9893435	+	CTNNBIP1		x		x
chr1	9900512	9900612	+	CTNNBIP1		x
chr1	9910313	9910413	+	CTNNBIP1		x
chr1	9910440	9910540	+	CTNNBIP1				x
chr1	9910630	9910730	+	CTNNBIP1		x
chr1	9943161	9943261	+	LZIC		x
chr1	10032531	10032631	+	UBE4B	x
chr1	10032777	10032877	+	UBE4B		x
chr1	10398874	10398974	+	PGD		x
chr1	10470680	10470780	-	DFFA					intron:DFFA
chr1	10980245	10980345	+	C1orf127		x
chr1	11272872	11272972	+	UBIAD1	x
chr1	11664073	11664173	+	FBXO6				x
chr1	11805882	11806008	+	CLCN6		x		x
chr1	11901675	11901791	+	RNU5E-1	x	x
chr1	11990665	11990765	+	MFN2		x
chr1	11990801	11990901	+	MFN2	x
chr1	12143885	12144034	+	MIR7846			x	x
chr1	12310706	12310828	+	VPS13D			x	x
chr1	12475495	12475595	+	SNORA59A		x
chr1	12478269	12478369	+	SNORA59A		x
chr1	12480974	12481074	+	SNORA59A		x
chr1	12604573	12604673	+	DHRS3		x
chr1	12616317	12616417	+	DHRS3		x
chr1	13798982	13799082	+	PRDM2		x
chr1	15090466	15090566	+	TMEM51-AS1	x
chr1	15153547	15153647	+	TMEM51				x
chr1	15168653	15168753	+	C1orf195		x
chr1	15179245	15179345	+	C1orf195		x
chr1	15219084	15219184	+	FHAD1		x
chr1	15331660	15331764	+	LOC101927417			x	x
chr1	15352501	15352601	+	LOC101927417		x
chr1	15417539	15417639	+	EFHD2		x
chr1	15424281	15424381	+	CTRC		x
chr1	15424410	15424510	+	CTRC	x
chr1	15524212	15524312	+	CASP9	x
chr1	15524329	15524429	+	CASP9		x
chr1	15525076	15525246	+	CASP9	x		x
chr1	15617275	15617375	+	DDI2			x
chr1	15799196	15799338	+	UQCRHL	x			x
chr1	15800267	15800430	+	UQCRHL		x	x	x
chr1	15849530	15849630	+	FLJ37453	x
chr1	16123037	16123137	+	EPHA2		x
chr1	16138922	16139022	+	EPHA2			x
chr1	16143573	16143673	+	EPHA2	x
chr1	16143736	16143836	+	EPHA2		x
chr1	16144127	16144227	+	EPHA2	x
chr1	16155243	16155361	+	EPHA2			x	x
chr1	16156263	16156363	+	EPHA2		x
chr1	16173463	16173699	+	EPHA2	x	x	x	x
chr1	16176048	16176148	+	EPHA2		x
chr1	16181952	16182135	+	EPHA2			x	x
chr1	16189157	16189317	+	ARHGEF19	x	x
chr1	16206959	16207059	+	ARHGEF19	x
chr1	16217259	16217359	+	ARHGEF19	x
chr1	16217443	16217579	+	ARHGEF19		x		x
chr1	16352528	16352628	+	FBXO42		x
chr1	16367198	16367298	+	SZRD1	x
chr1	16621146	16621246	+	NBPF1	x
chr1	16904747	16904847	+	RNU1-2	x
chr1	16913892	16913992	+	CROCC		x
chr1	17009781	17009881	+	ATP13A2	x
chr1	17168058	17168158	+	LOC400743		x
chr1	17168906	17169006	+	LOC400743		x
chr1	17190105	17190253	+	LOC400743	x	x	x
chr1	17201887	17201987	+	PADI1		x
chr1	17233833	17233933	+	PADI3	x
chr1	17250688	17250834	+	PADI3	x	x	x
chr1	17460374	17460474	+	RCC2			x
chr1	17460519	17460619	+	RCC2		x
chr1	17520151	17520343	+	ARHGEF10L	x	x		x
chr1	17551301	17551401	+	ARHGEF10L	x
chr1	17554171	17554312	+	ARHGEF10L	x		x
chr1	17569883	17570002	+	ARHGEF10L	x		x
chr1	18666592	18666692	+	PAX7	x
chr1	18668930	18669030	+	PAX7		x
chr1	18720211	18720311	+	PAX7	x
chr1	18926554	18926717	+	ALDH4A1	x			x
chr1	18927312	18927439	+	ALDH4A1	x	x
chr1	18932443	18932543	+	IFFO2				x
chr1	18932817	18932917	+	IFFO2		x
chr1	19010646	19010746	+	IFFO2		x
chr1	19011286	19011386	+	IFFO2		x
chr1	19425138	19425238	+	CAPZB		x
chr1	19440558	19440658	+	CAPZB	x
chr1	19446079	19446179	+	CAPZB				x
chr1	19469528	19469745	+	CAPZB		x	x	x
chr1	19505007	19505107	+	CAPZB	x
chr1	19643209	19643400	+	NBL1	x	x		x
chr1	19646136	19646236	+	NBL1			x
chr1	19646488	19646588	+	NBL1		x
chr1	19764959	19765144	+	TMCO4	x	x
chr1	19800203	19800303	+	TMCO4		x
chr1	19801013	19801145	+	TMCO4	x	x
chr1	19925387	19925487	+	PLA2G2E		x
chr1	20153999	20154099	+	PLA2G2F		x
chr1	20211540	20211640	+	UBXN10-AS1		x
chr1	20380771	20380911	+	LINC01141	x	x
chr1	20495196	20495296	+	CAMK2N1		x
chr1	20496043	20496143	+	CAMK2N1	x
chr1	20613886	20613986	+	PINK1	x
chr1	20784949	20785049	+	HP1BP3		x
chr1	20786998	20787098	+	HP1BP3		x
chr1	21016451	21016594	+	MIR1256	x	x
chr1	21083375	21083475	+	EIF4G3	x
chr1	21294470	21294570	+	LOC100506801		x
chr1	21303072	21303172	+	LOC100506801	x
chr1	21324376	21324476	+	ECE1	x
chr1	21324556	21324729	+	ECE1		x	x	x
chr1	21334331	21334438	+	ECE1		x		x
chr1	21335921	21336021	+	ECE1				x
chr1	21340432	21340551	+	ECE1		x	x
chr1	21638875	21638982	+	RAP1GAP	x			x
chr1	21638997	21639097	+	RAP1GAP		x
chr1	21783741	21783841	+	USP48		x
chr1	21817154	21817254	+	LDLRAD2				x
chr1	21869892	21869992	+	LDLRAD2		x
chr1	21931248	21931393	+	HSPG2	x	x
chr1	21933739	21933839	+	HSPG2			x
chr1	21933846	21933946	+	HSPG2				x
chr1	21935974	21936112	+	HSPG2		x	x	x
chr1	21936219	21936319	+	HSPG2	x
chr1	21957034	21957252	+	CELA3B	x	x		x
chr1	22031695	22031797	+	LINC01635		x		x
chr1	22039858	22039958	+	CDC42		x
chr1	22414332	22414432	+	ZBTB40		x
chr1	22747452	22747565	+	MIR4684	x	x
chr1	22750581	22750681	+	MIR4684	x
chr1	22832104	22832204	+	MIR4253		x
chr1	22832272	22832372	+	MIR4253	x
chr1	23019335	23019435	+	KDM1A	x
chr1	23177803	23177903	+	LUZP1				x
chr1	23197003	23197103	+	HTR1D	x
chr1	23344483	23344583	+	HNRNPR		x
chr1	23368191	23368291	+	ZNF436	x
chr1	23403850	23404013	+	TCEA3	x	x		x
chr1	23452040	23452140	+	TCEA3		x
chr1	23528366	23528466	+	E2F2		x
chr1	23555075	23555175	+	ID3		x
chr1	23558324	23558424	+	ID3		x
chr1	23559431	23559531	+	ID3		x
chr1	23790190	23790290	+	LYPLA2		x
chr1	23799712	23799824	+	GALE	x	x
chr1	23865661	23865761	+	FUCA1		x
chr1	23865802	23865930	+	FUCA1			x	x
chr1	24236775	24236875	+	LOC284632		x
chr1	24266491	24266591	+	GRHL3	x
chr1	24266666	24266766	+	GRHL3		x
chr1	24290039	24290139	+	GRHL3		x
chr1	24365325	24365518	+	GRHL3	x	x		x
chr1	24415709	24415809	+	NIPAL3	x
chr1	24541410	24541510	+	LOC100506985		x
chr1	24642992	24643092	+	SRRM1	x
chr1	24702648	24702766	+	CLIC4	x	x
chr1	24745086	24745271	+	CLIC4	x	x	x
chr1	25066038	25066138	+	MIR4425		x
chr1	25099469	25099569	+	MIR4425	x
chr1	25239884	25239984	+	SYF2	x	x
chr1	25549682	25549794	+	LDLRAP1	x	x
chr1	25549832	25549932	+	LDLRAP1				x
chr1	25568422	25568529	+	LDLRAP1			x	x
chr1	25819114	25819214	+	MTFR1L	x
chr1	25819231	25819331	+	MTFR1L		x
chr1	25890675	25890775	+	STMN1		x
chr1	25892604	25892728	+	STMN1		x		x
chr1	26035948	26036048	+	SLC30A2	x
chr1	26036629	26036729	+	SLC30A2		x
chr1	26123385	26123485	+	PDIK1L		x
chr1	26126644	26126744	+	PDIK1L		x
chr1	26177327	26177526	+	CNKSR1	x			x
chr1	26276244	26276344	+	SH3BGRL3	x
chr1	26276356	26276492	+	SH3BGRL3		x	x	x
chr1	26278506	26278606	+	SH3BGRL3	x
chr1	26278779	26278879	+	SH3BGRL3		x
chr1	26279918	26280018	+	SH3BGRL3			x
chr1	26354190	26354290	+	CRYBG2		x
chr1	26500304	26500404	+	HMGN2		x
chr1	26531210	26531310	+	RPS6KA1		x
chr1	26531362	26531462	+	RPS6KA1	x
chr1	26621317	26621417	+	MIR1976		x
chr1	26621654	26621754	+	MIR1976		x
chr1	26692895	26692995	+	LOC101928728		x
chr1	26693300	26693400	+	LOC101928728		x
chr1	26705987	26706087	+	ARID1A		x
chr1	26771671	26771882	+	PIGV	x	x	x	x
chr1	26784140	26784240	+	PIGV	x
chr1	26849484	26849584	+	SFN				x
chr1	26862956	26863122	+	SFN	x	x
chr1	26865308	26865419	+	SFN	x	x
chr1	26865423	26865523	+	SFN			x
chr1	26907750	26907906	+	NR0B2		x	x
chr1	27008238	27008338	+	TENT5B		x
chr1	27013245	27013345	+	TENT5B		x
chr1	27031698	27031829	+	TENT5B		x	x
chr1	27112207	27112397	+	SLC9A1	x		x	x
chr1	27122654	27122754	+	SLC9A1	x
chr1	27122855	27122955	+	SLC9A1		x
chr1	27192775	27192875	+	SLC9A1		x
chr1	27307056	27307227	+	TMEM222			x	x
chr1	27343079	27343184	+	SYTL1	x	x
chr1	27365946	27366046	+	MAP3K6		x
chr1	27366876	27367036	+	MAP3K6	x	x
chr1	27381353	27381595	+	CD164L2		x	x	x
chr1	27418577	27418677	+	GPR3	x
chr1	27518566	27518666	+	WASF2	x
chr1	27540504	27540659	+	WASF2	x	x	x	x
chr1	27542469	27542585	+	WASF2	x		x
chr1	27542649	27542749	+	WASF2		x
chr1	27557344	27557549	+	AHDC1	x	x	x
chr1	27558069	27558169	+	AHDC1	x
chr1	27563616	27563716	+	AHDC1		x
chr1	27563857	27563957	+	AHDC1				x
chr1	27564146	27564246	+	AHDC1		x
chr1	27564314	27564414	+	AHDC1	x
chr1	27575169	27575269	+	AHDC1		x
chr1	27575984	27576084	+	AHDC1		x
chr1	27599298	27599398	+	AHDC1		x
chr1	27650877	27650977	+	LINC02574		x
chr1	27863312	27863412	+	THEMIS2		x
chr1	27875453	27875553	+	THEMIS2	x
chr1	27934910	27935010	+	SMPDL3B	x
chr1	27960008	27960108	+	XKR8				x
chr1	27968835	27968935	+	XKR8		x
chr1	28105305	28105421	+	EYA3	x	x
chr1	28129378	28129489	+	EYA3	x	x
chr1	28193917	28194017	+	PTAFR		x
chr1	28438118	28438218	+	PHACTR4		x
chr1	28501308	28501408	+	RCC1		x
chr1	28515714	28515814	+	RCC1	x
chr1	28527088	28527194	+	RCC1	x	x
chr1	28541677	28541777	+	TRNAU1AP		x
chr1	28552981	28553081	+	TRNAU1AP	x
chr1	28885156	28885256	+	EPB41		x
chr1	29227588	29227688	+	MECR				x
chr1	29239264	29239429	+	PTPRU	x	x
chr1	29709561	29709661	+	LINC01648		x
chr1	29712074	29712174	+	LINC01648		x
chr1	30718274	30718431	+	MATN1-AS1	x	x		x
chr1	30738298	30738398	+	MIR4420		x
chr1	30797619	30797719	+	LINC01778		x
chr1	30798788	30798888	+	LINC01778		x
chr1	30809760	30809860	+	LINC01778		x
chr1	30816610	30816759	+	LINC01778	x	x	x	x
chr1	30823419	30823519	+	LINC01778		x
chr1	30824015	30824115	+	LINC01778		x
chr1	31111401	31111501	+	PUM1		x
chr1	31154722	31154822	+	NKAIN1		x
chr1	31170955	31171055	+	NKAIN1		x
chr1	31394826	31394926	+	SERINC2	x
chr1	31422439	31422569	+	SERINC2		x		x
chr1	31422701	31422886	+	SERINC2		x	x
chr1	31520653	31520753	+	LINC01226		x
chr1	31549546	31549646	+	TINAGL1			x
chr1	31573961	31574114	+	TINAGL1	x	x
chr1	31584527	31584627	+	TINAGL1	x
chr1	31587921	31588021	+	TINAGL1		x
chr1	31938569	31938669	+	PTP4A2		x
chr1	31944646	31944746	+	PTP4A2	x
chr1	32072737	32072837	+	TMEM39B		x
chr1	32116335	32116435	+	KPNA6		x
chr1	32179597	32179697	+	TXLNA		x
chr1	32209135	32209235	+	DCDC2B		x
chr1	32273872	32273972	+	LCK		x
chr1	32351264	32351364	+	FAM229A			x
chr1	32394598	32394698	+	BSDC1		x
chr1	32525190	32525290	+	ZBTB8A		x
chr1	32637333	32637433	+	ZBTB8OS		x
chr1	32716794	32716894	+	SYNC	x
chr1	32742967	32743220	+	KIAA1522	x	x	x
chr1	32759597	32759770	+	KIAA1522	x			x
chr1	32760182	32760282	+	KIAA1522	x
chr1	32760315	32760415	+	KIAA1522			x
chr1	32761044	32761144	+	KIAA1522	x
chr1	32761482	32761676	+	KIAA1522	x	x
chr1	32817418	32817518	+	S100PBP		x
chr1	32817527	32817627	+	S100PBP				x
chr1	32818216	32818316	+	YARS	x
chr1	32981216	32981316	+	RNF19B	x
chr1	32981323	32981423	+	RNF19B				x
chr1	32989336	32989436	+	RNF19B	x
chr1	33027330	33027430	+	AK2	x
chr1	33049394	33049552	+	AK2	x	x
chr1	33099428	33099528	+	AZIN2	x
chr1	33099530	33099630	+	AZIN2		x
chr1	33255560	33255660	+	ZNF362		x
chr1	33347177	33347293	+	PHC2		x		x
chr1	33433738	33433930	+	ZSCAN20	x	x		x
chr1	33460193	33460293	+	ZSCAN20		x
chr1	33472623	33472723	+	ZSCAN20		x
chr1	34779675	34779860	+	GJB3		x	x	x
chr1	34852920	34853020	+	SMIM12	x
chr1	35467783	35467883	+	KIAA0319L		x
chr1	35593466	35593566	+	TFAP2E		x
chr1	35930688	35930788	+	AGO3				x
chr1	36150862	36151037	+	TRAPPC3	x	x	x
chr1	36162204	36162304	+	TRAPPC3		x
chr1	36188071	36188171	+	TRAPPC3				x
chr1	36224133	36224233	+	THRAP3				x
chr1	36257540	36257640	+	THRAP3	x
chr1	36300097	36300197	+	SH3D21	x
chr1	36306231	36306331	+	SH3D21		x
chr1	36323676	36323810	+	EVA1B	x		x	x
chr1	36342936	36343036	+	EVA1B		x
chr1	36343048	36343148	+	EVA1B			x
chr1	36373957	36374057	+	STK40		x
chr1	36374590	36374827	+	STK40		x	x	x
chr1	36384998	36385139	+	STK40	x	x
chr1	36386547	36386767	+	STK40	x	x	x
chr1	36386817	36386917	+	STK40				x
chr1	36437027	36437127	+	OSCP1				x
chr1	36457725	36457825	+	MRPS15		x
chr1	36486791	36486929	+	CSF3R	x	x
chr1	37479854	37479954	+	MIR6732		x
chr1	37534685	37534785	+	SNIP1		x
chr1	37739476	37739576	+	EPHA10		x
chr1	37752415	37752515	+	EPHA10	x
chr1	37930682	37930782	+	INPP5B		x
chr1	37932816	37932916	+	INPP5B		x
chr1	37990127	37990273	+	SF3A3	x	x
chr1	38009442	38009542	+	UTP11				x
chr1	38941773	38941941	+	RHBDL2	x	x	x
chr1	38959075	38959215	+	RHBDL2	x	x
chr1	38986541	38986641	+	AKIRIN1		x
chr1	39132709	39132809	+	MACF1		x
chr1	39133202	39133302	+	MACF1		x
chr1	39142774	39142925	+	MACF1	x	x		x
chr1	39159337	39159492	+	MACF1		x	x	x
chr1	39183725	39183849	+	MACF1	x	x
chr1	39204565	39204784	+	MACF1	x	x	x	x
chr1	39392165	39392265	+	KIAA0754			x
chr1	39394861	39394961	+	KIAA0754		x
chr1	39395568	39395668	+	KIAA0754		x
chr1	39398758	39398858	+	KIAA0754		x
chr1	39534732	39534832	+	OXCT2P1		x
chr1	39799937	39800037	+	LOC101929536		x
chr1	39817569	39817669	+	LOC101929536	x
chr1	39934794	39934894	+	MFSD2A		x
chr1	39960662	39960769	+	MFSD2A	x	x		x
chr1	39969145	39969315	+	MFSD2A	x	x
chr1	39982069	39982169	+	MFSD2A		x
chr1	39988825	39988925	+	MFSD2A		x
chr1	39990536	39990661	+	MFSD2A		x		x
chr1	40020759	40020859	+	CAP1	x
chr1	40029803	40029903	+	CAP1		x
chr1	40039649	40039749	+	CAP1	x
chr1	40039803	40039903	+	CAP1		x
chr1	40040464	40040564	+	CAP1		x
chr1	40242031	40242131	+	TMCO2			x
chr1	40450182	40450351	+	ZFP69B	x	x
chr1	40451095	40451195	+	ZFP69B		x
chr1	40463325	40463425	+	ZFP69B		x
chr1	40662858	40662958	+	RIMS3		x
chr1	41003822	41003922	+	SLFNL1-AS1		x
chr1	41432900	41433000	+	EDN2			x
chr1	41500490	41500636	+	EDN2	x	x	x	x
chr1	41504185	41504299	+	EDN2		x		x
chr1	42165857	42166056	+	GUCA2A	x	x	x	x
chr1	42340358	42340458	+	FOXJ3	x
chr1	42932122	42932261	+	SLC2A1-AS1	x	x	x
chr1	42934190	42934290	+	SLC2A1-AS1		x
chr1	42936566	42936666	+	SLC2A1-AS1				x
chr1	42937416	42937516	+	SLC2A1-AS1		x
chr1	42937976	42938076	+	SLC2A1-AS1		x
chr1	42941154	42941254	+	SLC2A1-AS1		x
chr1	42943441	42943541	+	SLC2A1-AS1	x
chr1	42943543	42943643	+	SLC2A1-AS1		x
chr1	42958928	42959028	+	SLC2A1-AS1			x
chr1	42959069	42959169	+	SLC2A1		x
chr1	42962763	42962863	+	SLC2A1		x
chr1	42967305	42967405	+	SLC2A1	x
chr1	43269810	43269946	+	TMEM125		x	x	x
chr1	43270653	43270753	+	TMEM125			x
chr1	43349076	43349176	+	CDC20	x
chr1	43349194	43349294	+	CDC20		x
chr1	43367777	43367877	+	ELOVL1		x
chr1	43376993	43377093	+	ELOVL1		x
chr1	43550165	43550309	+	PTPRF	x	x		x
chr1	43557759	43557859	+	PTPRF		x
chr1	43557915	43558025	+	PTPRF			x	x
chr1	43582371	43582536	+	PTPRF	x	x	x	x
chr1	43836620	43836720	+	MIR6079		x
chr1	43974692	43974792	+	ATP6V0B			x
chr1	43981006	43981106	+	B4GALT2	x
chr1	43981162	43981262	+	B4GALT2		x
chr1	44025860	44025960	+	SLC6A9				x
chr1	44327803	44327903	+	ERI3		x
chr1	44327941	44328041	+	ERI3				x
chr1	44632160	44632260	+	SNORD145	x
chr1	44672440	44672588	+	SNORD145		x	x
chr1	44683189	44683289	+	ARMH1		x
chr1	44703313	44703413	+	RNU5F-1		x
chr1	44707308	44707408	+	RNU5F-1		x
chr1	44713310	44713410	+	RNU5F-1		x
chr1	44799887	44800129	+	PLK3	x	x	x	x
chr1	44807318	44807477	+	TCTEX1D4		x	x
chr1	45180137	45180272	+	ZSWIM5	x	x		x
chr1	45221958	45222058	+	ZSWIM5		x
chr1	45303558	45303658	+	LINC01144	x
chr1	45303779	45303879	+	LINC01144				x
chr1	45303945	45304116	+	LINC01144	x	x
chr1	45522019	45522119	+	PRDX1		x
chr1	45686459	45686559	+	GPBP1L1		x
chr1	45750675	45750783	+	IPP	x	x
chr1	45872212	45872312	+	MAST2		x
chr1	45872349	45872449	+	MAST2	x
chr1	46005506	46005606	-	PIK3R3					intron:MAST2
chr1	46183193	46183293	+	LOC110117498-PIK3R3	x
chr1	46183396	46183496	+	LOC110117498-PIK3R3		x
chr1	46223715	46223815	+	POMGNT1	x
chr1	46247132	46247232	+	RAD54L	x
chr1	46247686	46247786	+	RAD54L		x
chr1	46517114	46517267	+	DMBX1	x	x		x
chr1	46520242	46520342	+	DMBX1	x
chr1	46520600	46520728	+	DMBX1		x	x
chr1	46606722	46606822	+	MKNK1		x
chr1	46767822	46767922	+	CYP4B1		x
chr1	47179354	47179454	+	LINC00853		x
chr1	47478225	47478325	+	LINC01389		x
chr1	47488022	47488122	+	LINC01389		x
chr1	47569795	47569988	+	LINC01389	x	x
chr1	47650375	47650537	+	LINC01389	x	x
chr1	47697089	47697189	+	LINC01389		x
chr1	47894881	47894981	+	TRABD2B		x
chr1	48172788	48172888	-	SKINT1L					intergenic:AL356289.1-RP5-1024N4.2
chr1	50621022	50621122	+	DMRTA2		x
chr1	50968503	50968603	+	CDKN2C	x
chr1	51005717	51005817	+	CDKN2C					intergenic:CDKN2C-MIR4421
chr1	51166127	51166227	+	C1orf185	x
chr1	51329382	51329482	+	TTC39A-AS1	x
chr1	51637357	51637457	+	OSBPL9	x
chr1	51644607	51644707	+	OSBPL9		x
chr1	52366296	52366481	+	CC2D1B	x	x
chr1	53107744	53107844	+	SLC1A7	x
chr1	53146337	53146485	+	SLC1A7	x	x
chr1	53326007	53326107	+	LRP8				x
chr1	53326138	53326277	+	LRP8	x	x
chr1	53413801	53413901	+	SLC25A3P1		x
chr1	53838389	53838489	+	NDC1		x
chr1	53945833	53945982	+	HSPB11	x	x
chr1	54016449	54016549	+	LDLRAD1		x
chr1	54053275	54053408	+	TMEM59	x	x
chr1	54402969	54403069	+	SSBP3		x
chr1	54408382	54408482	+	SSBP3	x
chr1	54542198	54542298	+	ACOT11				x
chr1	54542400	54542500	+	ACOT11			x
chr1	54801519	54801619	+	TTC22		x
chr1	54883416	54883516	+	DHCR24	x
chr1	54955761	54955861	+	TMEM61		x
chr1	55310705	55310805	+	MIR4422				x
chr1	55429348	55429448	+	MIR4422		x
chr1	55429504	55429604	+	MIR4422				x
chr1	55443580	55443680	+	MIR4422	x
chr1	55719146	55719246	+	LINC01753		x
chr1	55782024	55782124	+	LINC01753		x
chr1	56390005	56390105	+	LINC01767		x
chr1	56517204	56517304	+	PLPP3		x
chr1	57860937	57861037	+	DAB1-AS1		x
chr1	58573743	58573843	+	TACSTD2	x
chr1	58574114	58574214	+	TACSTD2	x
chr1	58584206	58584306	+	TACSTD2		x
chr1	58584710	58584810	+	TACSTD2		x
chr1	58592644	58592744	+	TACSTD2		x
chr1	58764825	58764925	+	JUN		x
chr1	58784217	58784317	+	JUN				x
chr1	58814622	58814722	+	LINC01135		x
chr1	58815420	58815520	+	LINC01135		x
chr1	58849025	58849126	+	LINC01135	x	x
chr1	58903576	58903676	+	LINC01358		x
chr1	58932937	58933135	+	LINC01358		x	x
chr1	59048098	59048198	-	LINC01358					intergenic:LINC01358-RP11-145M4.1
chr1	59143223	59143323	+	HSD52	x
chr1	59151145	59151245	+	HSD52				x
chr1	59215993	59216093	+	HSD52	x
chr1	59731156	59731256	+	MIR4711		x
chr1	61081880	61081980	+	NFIA		x
chr1	61142830	61142985	+	NFIA	x	x
chr1	61338184	61338284	+	NFIA-AS1	x
chr1	61742228	61742466	+	PATJ	x	x	x	x
chr1	62045769	62045869	+	MIR3116-1	x
chr1	63593374	63593474	+	PGM1		x
chr1	63594150	63594250	+	PGM1		x
chr1	63662580	63662680	+	PGM1		x
chr1	63662917	63663113	+	PGM1	x			x
chr1	63877996	63878177	+	ROR1	x			x
chr1	64006770	64006870	+	ROR1-AS1		x
chr1	64133137	64133244	+	ROR1-AS1		x	x
chr1	64898222	64898322	+	JAK1		x
chr1	65177641	65177741	+	AK4			x
chr1	65420240	65420340	+	LEPROT		x
chr1	65420567	65420667	+	LEPR		x
chr1	66925403	66925503	+	MIER1		x
chr1	66930480	66930580	+	MIER1		x
chr1	66944803	66944952	+	MIER1	x	x
chr1	67281495	67281595	+	IL12RB2					intergenic:RNU4ATAC4P-IL12RB2
chr1	67524571	67524745	+	SERBP1	x	x
chr1	67524960	67525060	+	SERBP1		x
chr1	67631886	67631986	+	GADD45A		x
chr1	67708674	67708871	+	GADD45A	x			x
chr1	67713496	67713596	+	GADD45A				x
chr1	67749815	67749985	+	GADD45A	x	x
chr1	67754075	67754175	+	GADD45A		x
chr1	67833232	67833341	+	GNG12			x	x
chr1	67892742	67892858	+	GNG12			x	x
chr1	68176040	68176140	+	MIR1262	x
chr1	68384369	68384469	+	RPE65		x
chr1	68497147	68497289	+	DEPDC1		x		x
chr1	68814343	68814443	+	LINC01707					intergenic:DEPDC1-AS1-RP11-424D14.1
chr1	70319894	70319994	+	ANKRD13C		x
chr1	74319234	74319334	+	TNNI3K					intron:TNNI3K/FPGT-TNNI3K
chr1	74652724	74652824	+	ERICH3	x
chr1	75672925	75673025	+	ACADM	x
chr1	75999105	75999298	+	LOC101927342	x		x
chr1	77039988	77040088	+	MIR7156		x
chr1	80594044	80594144	+	LINC01781	x
chr1	82629072	82629172	-	LINC01362					intergenic:RP11-147G16.1-AL357973.1
chr1	84253978	84254158	+	SAMD13	x	x
chr1	84574162	84574262	+	CTBS		x
chr1	84620702	84620802	+	LINC01461		x
chr1	85276854	85276954	+	BCL10		x
chr1	85289284	85289384	+	BCL10	x
chr1	85289605	85289705	+	BCL10	x
chr1	85295191	85295291	+	BCL10		x
chr1	85527279	85527379	+	DDAH1		x
chr1	85544749	85544849	+	DDAH1	x
chr1	85580366	85580466	+	CYR61	x
chr1	85599290	85599390	+	CYR61		x
chr1	85607277	85607397	+	CYR61	x	x
chr1	85628827	85628927	+	CYR61		x
chr1	85629204	85629352	+	CYR61	x	x
chr1	86207404	86207610	+	COL24A1	x	x		x
chr1	86430072	86430172	+	CLCA2	x
chr1	86434547	86434647	+	CLCA2		x
chr1	86867742	86867842	+	SELENOF					intron:SEP15
chr1	86914139	86914239	+	SELENOF		x
chr1	88612972	88613072	+	PKN2		x
chr1	88992875	88992997	+	KYAT3		x	x	x
chr1	89994887	89995038	+	GEMIN8P4	x		x	x
chr1	92785289	92785389	+	EVI5		x
chr1	93449220	93449320	+	FNBP1L				x
chr1	93585173	93585311	+	BCAR3		x	x
chr1	93701809	93701909	+	BCAR3		x
chr1	93701922	93702022	+	BCAR3				x
chr1	93779852	93779952	+	MIG7	x
chr1	93964972	93965145	+	GCLM	x			x
chr1	93965162	93965262	+	GCLM		x
chr1	94021191	94021291	+	ABCA4		x
chr1	94325588	94325688	+	ARHGAP29		x
chr1	94418206	94418306	+	ABCD3	x
chr1	94772402	94772502	+	MIR378G		x
chr1	94863342	94863442	+	SLC44A3		x
chr1	98180867	98180967	+	LINC01776					intergenic:MIR137HG-RP5-1070A16.1
chr1	98943217	98943317	+	LOC100129620					intron:LPPR5
chr1	99040043	99040143	+	PLPPR5					intergenic:RP5-896L10.1/LPPR5-RP5-896L10.1
chr1	100895872	100895972	+	SLC30A7		x
chr1	108830572	108830730	+	AKNAD1	x	x	x	x
chr1	109240266	109240377	+	CELSR2	x			x
chr1	109274802	109274955	+	PSRC1	x	x
chr1	109847133	109847233	-	CSF1					intron:RP4-735C1.6
chr1	110003964	110004080	+	AHCYL1	x	x
chr1	111755689	111755789	+	INKA2		x
chr1	112705053	112705153	+	RHOC	x
chr1	112705196	112705296	+	RHOC		x
chr1	113200000	113200100	+	LOC643441		x
chr1	113904873	113904973	+	AP4B1			x
chr1	115190269	115190369	+	TSPAN2		x
chr1	115334068	115334168	-	NGF					intron:NGF
chr1	115470303	115470453	+	NGF			x	x
chr1	115474273	115474373	+	NGF	x
chr1	116110009	116110109	+	MAB21L3		x
chr1	116515255	116515355	+	LINC01762	x
chr1	116556636	116556736	+	MIR548AC	x
chr1	145824184	145824284	+	RNF115	x
chr1	145859712	145859812	+	PIAS3		x
chr1	145891295	145891395	+	ANKRD35		x
chr1	145892187	145892287	+	ANKRD35				x
chr1	145918938	145919038	+	GNRHR2		x
chr1	145932807	145932907	+	RBM8A		x
chr1	145964493	145964605	+	ANKRD34A			x	x
chr1	145964790	145964890	+	POLR3GL		x
chr1	145979463	145979563	+	POLR3GL		x
chr1	145999508	145999608	+	TXNIP		x
chr1	146010422	146010522	+	HJV		x
chr1	146038269	146038399	+	RNVU1-6	x	x
chr1	146387376	146387476	+	RNU1-2	x
chr1	147172546	147172646	+	PRKAB2		x
chr1	147172904	147173011	+	CHD1L	x	x
chr1	147237497	147237597	+	CHD1L		x
chr1	149888332	149888432	+	HIST2H2AB		x
chr1	149939276	149939376	+	MTMR11				x
chr1	149939386	149939486	+	MTMR11		x
chr1	150487239	150487339	+	TARS2	x
chr1	150515616	150515716	+	FALEC	x
chr1	150561294	150561554	+	MIR4257	x	x	x	x
chr1	150562223	150562323	+	MIR4257		x
chr1	150563796	150563896	+	ADAMTSL4-AS1	x
chr1	150568300	150568400	+	ADAMTSL4-AS1		x
chr1	150611730	150611830	+	ENSA		x
chr1	150876830	150876933	+	ARNT			x	x
chr1	150977396	150977496	+	CERS2		x
chr1	151069387	151069487	+	GABPB2	x
chr1	151281408	151281532	+	ZNF687	x	x
chr1	151282266	151282366	+	ZNF687				x
chr1	151327474	151327574	+	PI4KB	x
chr1	151508941	151509041	+	CGN	x
chr1	151509043	151509143	+	CGN		x
chr1	151513026	151513126	+	CGN		x
chr1	151513795	151513985	+	CGN	x	x		x
chr1	151539641	151539741	+	TUFT1		x
chr1	151570021	151570121	+	MIR554	x
chr1	151839564	151839688	+	C2CD4D		x	x
chr1	151887166	151887266	+	THEM4		x
chr1	151989602	151989702	+	S100A10	x
chr1	151992629	151992741	+	S100A10		x	x
chr1	152048200	152048300	+	S100A11				x
chr1	152048307	152048407	+	S100A11		x
chr1	152906453	152906553	+	IVL		x
chr1	152913048	152913148	+	IVL				x
chr1	153000408	153000508	+	SPRR3		x
chr1	153515986	153516086	+	S100A6		x
chr1	153535726	153535826	+	S100A6		x
chr1	153536112	153536212	+	S100A6	x
chr1	153540989	153541115	+	S100A5	x	x
chr1	153544997	153545149	+	LOC101928034	x			x
chr1	153565748	153565869	+	S100A2	x			x
chr1	153566445	153566648	+	S100A2	x	x		x
chr1	153566773	153566873	+	S100A2				x
chr1	153568621	153568721	+	S100A2		x
chr1	153608572	153608672	+	S100A16	x
chr1	153609140	153609252	+	S100A16		x	x
chr1	153609498	153609598	+	S100A16			x
chr1	153613047	153613182	+	S100A16	x		x
chr1	153627462	153627562	+	S100A13		x
chr1	153727686	153727786	+	INTS3		x
chr1	153783478	153783578	+	SLC27A3		x
chr1	153986215	153986315	+	RAB13	x
chr1	154182414	154182514	+	TPM3			x
chr1	154197020	154197120	+	MIR190B		x
chr1	154405294	154405394	+	IL6R		x
chr1	154418402	154418537	+	IL6R-AS1		x	x	x
chr1	154420297	154420397	+	IL6R-AS1		x
chr1	154433336	154433478	+	IL6R-AS1	x	x
chr1	154453719	154453819	+	IL6R-AS1		x
chr1	154608156	154608256	+	ADAR			x
chr1	154932172	154932348	+	PMVK	x	x
chr1	154936473	154936666	+	PMVK	x	x
chr1	154937077	154937177	+	PMVK		x
chr1	154970809	154970909	+	SHC1		x
chr1	154972735	154972900	+	SHC1	x	x	x	x
chr1	155000328	155000428	+	ZBTB7B			x
chr1	155005695	155005839	+	ZBTB7B		x		x
chr1	155017368	155017510	+	ZBTB7B	x		x	x
chr1	155017574	155017674	+	ZBTB7B		x
chr1	155038339	155038439	+	DCST1	x
chr1	155038622	155038785	+	DCST1		x	x
chr1	155044896	155045028	+	DCST1-AS1			x	x
chr1	155083279	155083379	+	EFNA3			x
chr1	155084948	155085048	+	EFNA3		x
chr1	155129218	155129318	+	EFNA1	x
chr1	155135272	155135372	+	SLC50A1		x
chr1	155176739	155176839	+	TRIM46			x
chr1	155192612	155192712	+	MUC1			x
chr1	155193271	155193371	+	MUC1			x
chr1	155193385	155193531	+	MUC1		x		x
chr1	155193532	155193632	+	MUC1	x
chr1	155194719	155194819	+	MIR92B		x
chr1	155207003	155207111	+	THBS3	x	x
chr1	155226592	155226692	+	GBAP1			x
chr1	155262426	155262526	+	SCAMP3		x
chr1	155323207	155323401	+	RUSC1-AS1	x	x	x	x
chr1	155324117	155324319	+	RUSC1-AS1		x	x	x
chr1	155324359	155324459	+	RUSC1	x
chr1	155330070	155330269	+	RUSC1	x	x
chr1	155546548	155546648	+	ASH1L-AS1		x
chr1	155745546	155745646	+	MSTO2P		x
chr1	155763572	155763672	+	MSTO2P		x
chr1	156006854	156006954	+	SSR2	x
chr1	156040798	156040898	+	UBQLN4		x
chr1	156040929	156041029	+	UBQLN4	x
chr1	156106399	156106499	+	LMNA	x
chr1	156114344	156114508	+	LMNA	x	x
chr1	156114521	156114621	+	LMNA			x
chr1	156119616	156119716	+	LMNA		x
chr1	156123261	156123361	+	LMNA		x
chr1	156123830	156123930	+	LMNA	x
chr1	156125250	156125350	+	LMNA	x
chr1	156126256	156126356	+	LMNA		x
chr1	156126375	156126475	+	LMNA				x
chr1	156127178	156127278	+	LMNA				x
chr1	156130286	156130386	+	LMNA		x
chr1	156146059	156146159	+	SEMA4A		x
chr1	156214518	156214618	+	PMF1		x
chr1	156262698	156262798	+	PAQR6	x
chr1	156377732	156377832	+	RHBG		x
chr1	156377859	156377959	+	RHBG			x
chr1	156398405	156398564	+	MIR9-1	x			x
chr1	156422864	156422964	+	C1orf61	x
chr1	156445869	156445969	+	C1orf61		x
chr1	156456661	156456780	+	C1orf61	x	x
chr1	156457272	156457372	+	C1orf61		x
chr1	156471558	156471658	+	MEF2D		x
chr1	156471978	156472078	+	MEF2D		x
chr1	156488013	156488113	+	MEF2D		x
chr1	156502769	156502869	+	MEF2D	x
chr1	156502995	156503095	+	MEF2D		x
chr1	156661409	156661563	+	NES		x		x
chr1	156691643	156691743	+	CRABP2				x
chr1	156691786	156691913	+	CRABP2	x	x
chr1	156692536	156692636	+	CRABP2	x
chr1	156693105	156693225	+	CRABP2	x	x
chr1	156693278	156693378	+	CRABP2			x
chr1	156694247	156694347	+	CRABP2				x
chr1	156697563	156697663	+	CRABP2	x
chr1	156705097	156705197	+	CRABP2	x
chr1	156706229	156706329	+	CRABP2		x
chr1	156706698	156706798	+	CRABP2		x
chr1	156728728	156728828	+	RRNAD1		x
chr1	156746852	156746952	+	HDGF	x
chr1	156750326	156750426	+	HDGF		x
chr1	156926335	156926435	+	LRRC71	x
chr1	159799028	159799142	+	FCRL6			x	x
chr1	159882001	159882172	+	MIR4259	x	x	x	x
chr1	159900378	159900478	+	CFAP45		x
chr1	159914330	159914430	+	TAGLN2		x
chr1	159924516	159924616	+	TAGLN2	x
chr1	160124828	160124928	+	ATP1A2		x
chr1	160748530	160748630	+	SLAMF7	x
chr1	160775652	160775752	+	LY9		x
chr1	160829985	160830085	+	CD244				x
chr1	161013777	161013881	+	F11R	x			x
chr1	161014012	161014112	+	F11R		x
chr1	161016775	161016875	+	F11R		x
chr1	161017822	161017922	+	F11R		x
chr1	161046073	161046173	+	USF1	x
chr1	161083559	161083710	+	NECTIN4		x	x	x
chr1	161083776	161083876	+	NECTIN4	x
chr1	161092777	161092877	+	NECTIN4		x
chr1	161097595	161097695	+	KLHDC9		x
chr1	161132913	161133013	+	DEDD		x
chr1	161390110	161390210	+	CFAP126			x
chr1	161540173	161540273	+	FCGR3A		x
chr1	161540317	161540417	+	FCGR3A	x
chr1	161612593	161612693	+	HSPA7		x
chr1	162055309	162055409	+	NOS1AP		x
chr1	162070557	162070657	+	NOS1AP		x
chr1	162285426	162285526	+	MIR556		x
chr1	162373934	162374038	+	SPATA46			x	x
chr1	162380237	162380337	+	C1orf226		x
chr1	162663642	162663742	+	DDR2	x
chr1	162696481	162696581	+	DDR2	x
chr1	162725464	162725564	+	HSD17B7		x
chr1	163321898	163321998	+	NUF2	x
chr1	164558901	164559001	+	PBX1		x
chr1	165631953	165632053	+	MGST3	x
chr1	165698513	165698613	+	ALDH9A1		x
chr1	166839324	166839424	+	POGK				x
chr1	166876358	166876458	+	TADA1		x
chr1	167803453	167803553	+	MPZL1		x
chr1	167820250	167820350	+	ADCY10		x
chr1	167904889	167904989	+	ADCY10	x
chr1	167936063	167936163	+	MPC2		x
chr1	168504209	168504309	+	LOC101928565	x
chr1	168866505	168866605	+	LINC00626		x
chr1	169060176	169060276	+	LINC00970		x
chr1	169105691	169105815	+	ATP1B1	x	x
chr1	169106298	169106398	+	ATP1B1		x
chr1	169113758	169113858	+	ATP1B1		x
chr1	169486106	169486206	+	SLC19A2		x
chr1	169676194	169676357	+	SELL	x	x
chr1	169742012	169742185	+	SELE	x	x
chr1	169794881	169794981	+	METTL18		x
chr1	171781337	171781507	+	METTL13	x	x
chr1	172431841	172431941	+	C1orf105		x
chr1	172448915	172449015	+	C1orf105	x
chr1	172449335	172449435	+	C1orf105		x
chr1	172476369	172476522	+	C1orf105	x	x
chr1	172484355	172484455	+	C1orf105	x
chr1	172499856	172499956	+	SUCO		x
chr1	172532748	172532848	+	SUCO		x
chr1	172639507	172639607	+	FASLG		x
chr1	172886204	172886304	+	TNFSF18		x
chr1	173868370	173868470	+	ZBTB37	x
chr1	173868534	173868661	+	GAS5		x		x
chr1	174159303	174159486	+	RABGAP1L		x	x	x
chr1	176515401	176515501	+	PAPPA2		x
chr1	178192830	178192930	+	RASAL2-AS1		x
chr1	178341433	178341533	+	RASAL2	x
chr1	178530272	178530372	+	C1orf220	x
chr1	178537110	178537233	+	C1orf220	x			x
chr1	178538738	178538838	+	C1orf220		x
chr1	178653320	178653420	+	MIR4424				x
chr1	178682352	178682452	+	MIR4424			x
chr1	178686409	178686509	+	MIR4424		x
chr1	179017125	179017225	+	FAM20B			x
chr1	179081806	179081906	+	TOR3A		x
chr1	179293678	179293778	+	SOAT1		x
chr1	179540754	179540854	-	NPHS2					intergenic:AXDND1-RP11-545A16.1
chr1	180127045	180127170	+	QSOX1		x		x
chr1	180127907	180128007	+	QSOX1	x
chr1	180168101	180168252	+	QSOX1	x	x
chr1	180168991	180169091	+	QSOX1			x
chr1	180311586	180311686	+	LHX4-AS1		x
chr1	180586736	180586971	+	OVAAL	x	x		x
chr1	180631987	180632087	+	XPR1		x
chr1	181043108	181043385	+	MR1	x	x	x	x
chr1	181044690	181044821	+	MR1		x	x
chr1	181088552	181088652	+	IER5	x
chr1	181112690	181112790	+	IER5	x
chr1	181117607	181117787	+	IER5		x		x
chr1	181127355	181127455	+	IER5		x
chr1	181159887	181159987	+	LINC01732	x
chr1	181325142	181325242	+	LINC01699		x
chr1	181325279	181325379	+	LINC01699	x
chr1	182029455	182029555	+	ZNF648		x
chr1	182175339	182175439	+	ZNF648		x
chr1	182181437	182181537	+	ZNF648		x
chr1	182589087	182589187	+	RNASEL		x
chr1	183186065	183186165	+	LAMC2		x
chr1	183186269	183186369	+	LAMC2				x
chr1	183195074	183195174	+	LAMC2		x
chr1	183234416	183234516	+	LAMC2	x
chr1	183279268	183279368	+	NMNAT2		x
chr1	183324074	183324174	+	NMNAT2			x
chr1	183431771	183431871	+	NMNAT2	x
chr1	183470281	183470381	+	SMG7-AS1		x
chr1	183470385	183470485	+	SMG7-AS1	x
chr1	185317492	185317592	+	IVNS1ABP				x
chr1	185484123	185484223	+	LINC01350		x
chr1	186082361	186082461	+	PRG4		x
chr1	186375449	186375556	+	TPR	x	x
chr1	186680554	186680654	+	PACERR	x
chr1	189597212	189597312	+	BRINP3		x
chr1	190505949	190506049	-	LINC01351					intergenic:RP11-161I10.1-RP11-463J7.2
chr1	192606193	192606303	+	RGS13			x	x
chr1	193059437	193059537	+	UCHL5		x
chr1	193059538	193059638	+	UCHL5	x
chr1	195097445	195097545	+	LINC01724		x
chr1	197799380	197799527	+	DENND1B	x	x		x
chr1	197902941	197903041	+	C1orf53	x
chr1	200483695	200483795	+	ZNF281		x
chr1	200670192	200670292	+	DDX59			x
chr1	200894825	200894925	+	INAVA	x
chr1	200896804	200896904	+	INAVA	x		x
chr1	201170836	201170936	+	TMEM9			x
chr1	201275331	201275431	+	PKP1		x
chr1	201300045	201300145	+	PKP1		x
chr1	201397200	201397300	+	LAD1		x
chr1	201457010	201457110	+	PHLDA3		x
chr1	201461964	201462139	+	PHLDA3	x	x	x	x
chr1	201480699	201480808	+	PHLDA3		x		x
chr1	201482055	201482155	+	PHLDA3				x
chr1	201597849	201597949	+	NAV1				x
chr1	201713567	201713718	+	MIR5191	x		x	x
chr1	201955278	201955378	+	TIMM17A		x
chr1	201983279	201983379	+	RNPEP				x
chr1	202006786	202006886	+	ELF3-AS1		x
chr1	202018689	202018789	+	ELF3	x
chr1	202023145	202023245	+	ELF3		x
chr1	202034793	202034915	+	ELF3		x	x
chr1	202046667	202046767	+	ELF3		x
chr1	202047043	202047143	+	ELF3		x
chr1	202056861	202056961	+	ELF3		x
chr1	202058190	202058290	+	ELF3		x
chr1	202058344	202058444	+	ELF3				x
chr1	202086997	202087157	+	GPR37L1		x	x
chr1	202105892	202105992	+	GPR37L1	x
chr1	202106403	202106503	+	GPR37L1	x
chr1	202187073	202187173	+	LGR6	x
chr1	202342154	202342254	+	UBE2T		x
chr1	202468749	202468901	+	PPP1R12B	x	x
chr1	202589255	202589392	+	PPP1R12B	x		x
chr1	202810727	202810827	+	PCAT6		x
chr1	202860926	202861026	+	LOC148709		x
chr1	202888967	202889067	+	RABIF	x
chr1	203127670	203127770	+	ADORA1		x
chr1	203133977	203134161	+	ADORA1	x			x
chr1	203135959	203136059	+	ADORA1				x
chr1	203153958	203154058	+	MYBPH			x
chr1	203154092	203154192	+	MYBPH		x
chr1	203154581	203154681	+	MYBPH	x
chr1	203175955	203176055	+	MYBPH		x
chr1	203177497	203177597	+	MYBPH			x
chr1	203177603	203177703	+	MYBPH		x
chr1	203177888	203177988	+	MYBPH	x
chr1	203626847	203626947	+	ATP2B4		x
chr1	203628760	203628890	+	ATP2B4		x		x
chr1	203674345	203674445	+	ATP2B4		x
chr1	203692763	203692863	+	SNORA77		x
chr1	203888952	203889052	+	SNRPE		x
chr1	203889934	203890034	+	SNRPE		x
chr1	204057707	204057807	+	SOX13	x
chr1	204080449	204080549	+	SOX13		x
chr1	204214189	204214289	+	GOLT1A	x
chr1	204331930	204332030	+	PLEKHA6		x
chr1	204332141	204332241	+	PLEKHA6	x
chr1	204377291	204377391	+	LINC00628		x
chr1	204438802	204438933	+	PPP1R15B		x		x
chr1	204443393	204443550	+	PPP1R15B		x		x
chr1	204448767	204448867	+	PPP1R15B				x
chr1	204494852	204494952	+	PIK3C2B		x
chr1	204521421	204521521	+	MDM4	x
chr1	204523990	204524090	+	MDM4		x
chr1	205284829	205284983	+	TMCC2	x	x	x	x
chr1	205301303	205301403	+	NUAK2		x
chr1	205317547	205317647	+	NUAK2		x
chr1	205317702	205317870	+	NUAK2	x		x
chr1	205441260	205441360	+	MIR135B		x
chr1	205442164	205442289	+	MIR135B			x	x
chr1	205450005	205450105	+	MIR135B		x
chr1	205493432	205493532	+	CDK18	x
chr1	205543493	205543604	+	MFSD4A		x		x
chr1	205543653	205543753	+	MFSD4A	x
chr1	205579308	205579408	+	LOC284578		x
chr1	205749436	205749536	+	NUCKS1		x
chr1	205920267	205920397	+	LOC103021296	x	x
chr1	205933830	205934056	+	LOC103021296	x	x	x	x
chr1	205939775	205939875	+	SLC26A9		x
chr1	206001617	206001739	+	RAB7B	x	x
chr1	206469648	206469748	+	IKBKE	x
chr1	206470489	206470589	+	IKBKE		x
chr1	206501345	206501445	+	RASSF5		x
chr1	206514071	206514171	+	RASSF5		x
chr1	206612461	206612590	+	EIF2D		x	x
chr1	206662928	206663028	+	MAPKAPK2		x
chr1	206674841	206674989	+	MAPKAPK2	x	x	x	x
chr1	206766492	206766601	+	IL10	x			x
chr1	206905415	206905515	+	IL24		x
chr1	206905556	206905656	+	IL24	x
chr1	206909219	206909319	+	IL24		x
chr1	206909476	206909576	+	IL24	x
chr1	206921766	206921906	+	FCMR	x	x
chr1	206952273	206952440	+	PIGR	x		x
chr1	207002809	207002978	+	C1orf116	x	x
chr1	207024524	207024624	+	C1orf116				x
chr1	207025098	207025246	+	C1orf116			x	x
chr1	207025385	207025485	+	C1orf116		x
chr1	207027304	207027504	+	C1orf116	x			x
chr1	207051388	207051488	+	YOD1	x
chr1	207232571	207232671	+	CD55		x
chr1	207298575	207298675	+	CD55			x
chr1	207321458	207321558	+	CD55		x
chr1	207816054	207816223	+	LOC148696	x	x
chr1	207817886	207817986	+	LOC148696		x
chr1	207824140	207824240	+	MIR29B2CHG				x
chr1	209318843	209318943	+	LINC01696		x
chr1	209389193	209389293	+	LINC01698	x
chr1	209389343	209389443	+	LINC01698		x
chr1	209651202	209651382	+	LAMB3	x	x
chr1	209653138	209653264	+	LAMB3	x		x	x
chr1	209657356	209657456	+	LAMB3	x
chr1	209747867	209747967	+	LOC101930114		x
chr1	211259098	211259240	+	RCOR3	x	x
chr1	211643769	211643942	+	LINC01693	x	x
chr1	211735200	211735300	+	LOC91548			x
chr1	212147525	212147625	+	MIR3122		x
chr1	212482817	212482917	+	NENF		x
chr1	212608416	212608516	+	ATF3		x
chr1	212721432	212721532	+	BATF3		x
chr1	212721790	212721890	+	BATF3		x
chr1	214282099	214282199	+	SMYD2		x
chr1	214476471	214476571	+	PTPN14	x
chr1	214551773	214551873	+	PTPN14		x
chr1	214552350	214552450	+	PTPN14		x
chr1	214727230	214727330	-	CENPF					intergenic:CENPF-KCNK2
chr1	215703381	215703481	-	KCTD3					intron:USH2A
chr1	218285146	218285246	+	RRP15		x
chr1	218659089	218659189	+	C1orf143		x
chr1	218674522	218674622	+	C1orf143		x
chr1	221887291	221887391	+	LINC01655		x
chr1	222465623	222465723	+	HHIPL2		x
chr1	223230774	223230874	+	TLR5		x
chr1	223500607	223500780	+	CCDC185		x	x	x
chr1	223654382	223654482	+	CAPN8		x
chr1	223655344	223655444	+	CAPN8	x
chr1	223663015	223663115	+	CAPN8		x
chr1	223665724	223665824	+	CAPN8		x
chr1	223689653	223689753	+	CAPN2	x
chr1	223696258	223696358	+	CAPN2		x
chr1	223701028	223701128	+	CAPN2		x
chr1	223702970	223703070	+	CAPN2		x
chr1	223706205	223706305	+	CAPN2		x
chr1	223721292	223721392	+	CAPN2		x
chr1	223776182	223776328	+	CAPN2	x	x
chr1	224058235	224058335	+	FBXO28		x
chr1	224058739	224058839	+	FBXO28		x
chr1	224182869	224182969	+	DEGS1		x
chr1	224204898	224204998	+	LOC101927143				x
chr1	224330301	224330401	+	NVL		x
chr1	224435120	224435220	+	CNIH3		x
chr1	224503691	224503791	+	CNIH3		x
chr1	224543063	224543163	+	CNIH3	x
chr1	224565358	224565458	+	CNIH3		x
chr1	224624010	224624110	+	CNIH3	x
chr1	224733331	224733431	+	CNIH3		x
chr1	224929441	224929541	+	DNAH14		x
chr1	225445048	225445148	+	LBR		x
chr1	225449425	225449525	+	LBR			x
chr1	225454861	225454961	+	LBR		x
chr1	225700336	225700436	+	ENAH		x
chr1	225772434	225772552	+	SRP9		x	x
chr1	225777635	225777735	+	SRP9				x
chr1	225810019	225810119	+	EPHX1		x
chr1	225815959	225816059	+	EPHX1		x
chr1	225865948	225866048	+	TMEM63A			x
chr1	225866137	225866318	+	TMEM63A	x	x
chr1	225871715	225871854	+	TMEM63A		x	x
chr1	225875618	225875785	+	TMEM63A	x	x
chr1	225897158	225897258	+	LEFTY1		x
chr1	226046461	226046561	+	H3F3A		x
chr1	226127893	226127993	+	ACBD3-AS1		x
chr1	226366029	226366129	+	PARP1	x
chr1	226406741	226406841	+	PARP1		x
chr1	226643304	226643404	+	ITPKB-IT1	x
chr1	226980322	226980422	-	COQ8A					intron:ADCK3
chr1	226988406	226988506	+	COQ8A		x
chr1	227563855	227563955	+	ZNF678		x
chr1	227728197	227728367	+	SNAP47	x	x		x
chr1	227946394	227946495	+	WNT9A			x	x
chr1	228140087	228140187	+	GUK1	x
chr1	228165407	228165507	+	IBA57-DT		x
chr1	228394637	228394737	+	MIR6742					exon:TRIM11/RP11-245P10.8
chr1	230104814	230104914	+	GALNT2	x
chr1	230105072	230105172	+	GALNT2				x
chr1	230186268	230186368	+	GALNT2		x
chr1	230204949	230205049	+	GALNT2		x
chr1	230735634	230735753	+	CAPN9			x	x
chr1	230752508	230752608	+	CAPN9		x
chr1	230755008	230755108	+	CAPN9		x
chr1	230863585	230863734	+	C1orf198	x	x	x
chr1	230901224	230901324	+	LOC101927604		x
chr1	231273031	231273131	+	C1orf131		x
chr1	231274544	231274644	+	C1orf131		x
chr1	232634178	232634278	+	LINC01745		x
chr1	234309741	234309841	+	MIR4671		x
chr1	234602836	234602936	+	IRF2BP2		x
chr1	234611138	234611238	+	IRF2BP2		x
chr1	234612641	234612741	+	IRF2BP2		x
chr1	234724163	234724349	+	LINC01132	x			x
chr1	234772521	234772655	+	PP2672	x	x
chr1	234866359	234866459	+	LOC101927851		x
chr1	234899098	234899198	+	LOC101927851		x
chr1	234997306	234997406	+	LOC101927851	x
chr1	234998679	234998779	+	LOC101927851		x
chr1	235011923	235012023	+	LOC101927851	x
chr1	235026616	235026716	+	LINC01348		x
chr1	235067722	235067848	+	LINC01348		x	x
chr1	235067873	235067973	+	LINC01348				x
chr1	235068322	235068422	+	LINC01348				x
chr1	235075641	235075741	+	LINC01348			x
chr1	235079662	235079826	+	LINC01348	x	x		x
chr1	235296163	235296263	+	ARID4B		x
chr1	235367356	235367551	+	TBCE		x		x
chr1	235909012	235909112	+	LYST	x
chr1	235910411	235910511	+	LYST	x
chr1	235917578	235917678	+	LYST		x
chr1	235971899	235971999	+	LYST		x
chr1	235999297	235999397	+	NID1		x
chr1	236905687	236905787	+	MT1HL1			x
chr1	241998599	241998699	+	MAP1LC3C		x
chr1	242157883	242157983	-	MAP1LC3C					intron:RP11-561I11.4
chr1	243255984	243256084	+	SDCCAG8			x
chr1	244336592	244336692	+	C1orf100				x
chr1	244451999	244452099	+	ADSS		x
chr1	244652821	244652921	+	DESI2		x
chr1	244834819	244834919	+	COX20		x
chr1	244964350	244964459	+	EFCAB2	x	x
chr1	245016347	245016447	+	LOC101928068				x
chr1	245084674	245084774	+	KIF26B		x
chr1	245091951	245092066	+	KIF26B		x		x
chr1	245154917	245155017	+	KIF26B		x
chr1	245155148	245155248	+	KIF26B	x
chr1	246503342	246503442	+	SMYD3	x
chr1	246503641	246503741	+	SMYD3		x
chr10	498422	498522	-	LOC101930421					intergenic:DIP2C-RP11-809C18.3-1
chr10	509658	509758	+	LOC101930421					intergenic:DIP2C-RP11-809C18.3-2
chr10	3532786	3532886	+	LOC101927880		x
chr10	3810260	3810360	+	LOC105376365		x
chr10	4169733	4169833	+	LINC00702					intergenic:RP11-433J20.1-LINC00702
chr10	4733257	4733357	+	MANCR		x
chr10	4847566	4847666	+	AKR1E2		x
chr10	5446548	5446648	+	NET1		x
chr10	5488365	5488478	+	CALML5		x		x
chr10	5488530	5488630	+	CALML5	x
chr10	5488953	5489053	+	CALML5		x
chr10	5551243	5551347	+	CALML3-AS1			x	x
chr10	5583870	5583970	+	LOC105376382	x
chr10	5585202	5585302	+	LOC105376382		x
chr10	5585305	5585405	+	LOC105376382	x
chr10	5612100	5612200	+	LOC105376382			x
chr10	5951236	5951336	+	IL15RA		x
chr10	6275218	6275318	+	LOC399715	x
chr10	6291344	6291444	+	LOC399715	x
chr10	6299368	6299468	+	LOC399715	x
chr10	6314861	6314961	+	LOC399715		x
chr10	6314979	6315079	+	LOC399715	x
chr10	6399386	6399486	+	LOC399716		x
chr10	9238167	9238267	+	LINC00709		x
chr10	9255167	9255276	+	LINC00709	x	x		x
chr10	10198518	10198618	-	LOC101928298					intergenic:RP5-933E2.1-Y_RNA
chr10	11684751	11684851	+	ECHDC3		x
chr10	11687917	11688017	+	ECHDC3		x
chr10	11716191	11716369	+	ECHDC3	x	x
chr10	11794071	11794171	+	PROSER2		x
chr10	11882243	11882343	+	PROSER2-AS1		x
chr10	12605828	12605928	+	MIR4480				x
chr10	12631956	12632056	+	MIR4481		x
chr10	14658826	14658926	+	FAM107B		x
chr10	14954311	14954411	+	DCLRE1C		x
chr10	17228133	17228233	+	VIM					intergenic:VIM-AS1-VIM
chr10	21135095	21135195	+	C10orf113		x
chr10	21292911	21293061	+	NEBL-AS1	x	x
chr10	21744282	21744382	+	MLLT10		x
chr10	22530046	22530146	-	LOC100499489					intergenic:SPAG6-PIP4K2A
chr10	22653245	22653353	+	PIP4K2A			x	x
chr10	23053134	23053234	+	MSRB2		x
chr10	25016576	25016676	+	THNSL1		x
chr10	25060180	25060280	+	ENKUR		x
chr10	25062571	25062671	+	ENKUR				x
chr10	27242160	27242292	+	ACBD5			x	x
chr10	27899808	27899908	+	ARMC4					intron:ARMC4
chr10	29634811	29634911	+	SVIL	x
chr10	29646477	29646577	+	SVIL	x
chr10	29668626	29668726	+	SVIL		x
chr10	29718995	29719095	+	SVIL		x
chr10	29757676	29757776	+	SVIL	x
chr10	29784521	29784621	+	SVIL		x
chr10	29983836	29983975	+	JCAD			x	x
chr10	30098653	30098753	+	JCAD	x
chr10	31101340	31101440	+	ZNF438		x
chr10	31928110	31928210	+	ARHGAP12	x
chr10	32139430	32139530	+	KIF5B		x
chr10	32958436	32958536	+	ITGB1		x
chr10	32980642	32980806	+	ITGB1		x		x
chr10	33134039	33134139	+	ITGB1		x
chr10	33355106	33355206	+	NRP1				x
chr10	33390055	33390155	+	NRP1			x
chr10	33393367	33393467	-	NRP1					intergenic:RP11-90B22.1-RP11-476F14.1
chr10	33661972	33662103	+	LINC00838	x	x
chr10	34252299	34252399	+	LINC00838	x
chr10	34685385	34685485	+	PARD3			x
chr10	34954269	34954369	+	CUL2		x
chr10	35126795	35126895	+	CREM		x
chr10	35388033	35388133	+	CCNY		x
chr10	42638349	42638449	+	ZNF33B		x
chr10	43287356	43287501	+	RASGEF1A	x	x		x
chr10	43340717	43340839	+	FXYD4	x	x
chr10	43397320	43397420	+	HNRNPF		x
chr10	43403992	43404148	+	HNRNPF	x	x
chr10	43409438	43409538	+	HNRNPF		x
chr10	43455709	43455809	+	ZNF487		x
chr10	43679751	43679851	+	ZNF32		x
chr10	43862373	43862473	+	LINC00840	x
chr10	43864062	43864162	+	LINC00840		x
chr10	47099144	47099244	+	PTPN20					intergenic:PTPN20A-GDF10
chr10	47384398	47384498	+	ZNF488		x
chr10	47402969	47403069	+	LOC107001062				x
chr10	49177641	49177741	+	TMEM273			x
chr10	49369805	49369905	+	DRGX	x
chr10	49369924	49370024	+	DRGX		x
chr10	50622283	50622383	+	SGMS1	x
chr10	52257139	52257239	+	PRKG1-AS1		x
chr10	58268158	58268258	+	IPMK	x
chr10	58435423	58435523	+	TFAM		x
chr10	59724391	59724527	+	SLC16A9	x	x
chr10	62112501	62112601	+	ARID5B			x
chr10	62268773	62268873	+	RTKN2	x
chr10	63629588	63629688	+	JMJD1C		x
chr10	63630454	63630554	+	JMJD1C	x
chr10	63630668	63630768	+	JMJD1C		x
chr10	63712413	63712513	+	JMJD1C		x
chr10	69332481	69332581	+	HK1		x
chr10	69333074	69333174	+	HK1	x
chr10	69360919	69361105	+	HK1	x		x
chr10	69408631	69408740	+	TACR2	x	x
chr10	69422088	69422188	+	TACR2		x
chr10	69449828	69449928	+	TSPAN15		x
chr10	69450990	69451090	+	TSPAN15	x
chr10	69475015	69475115	+	TSPAN15		x
chr10	69722107	69722207	+	COL13A1	x
chr10	69728247	69728347	+	COL13A1				x
chr10	69728403	69728503	+	COL13A1	x
chr10	69735225	69735342	+	COL13A1	x	x
chr10	70256239	70256339	+	PPA1	x
chr10	70265324	70265424	+	NPFFR1	x
chr10	70363274	70363398	+	LRRC20			x	x
chr10	70378458	70378558	+	LRRC20		x
chr10	70578353	70578453	+	PRF1		x
chr10	71840223	71840323	+	PSAP		x
chr10	71860570	71860670	+	PSAP		x
chr10	71868311	71868411	+	PSAP				x
chr10	71871387	71871487	+	PSAP	x
chr10	71976035	71976135	+	CHST3		x
chr10	72028232	72028332	+	SPOCK2		x
chr10	72171405	72171505	+	ANAPC16	x
chr10	72260743	72260843	+	DDIT4		x
chr10	72260861	72260961	+	DDIT4				x
chr10	72263820	72263920	+	DDIT4		x
chr10	72268929	72269029	+	DDIT4			x
chr10	72292261	72292361	+	DDIT4		x
chr10	72292396	72292496	+	DDIT4	x
chr10	72308551	72308651	+	DDIT4			x
chr10	72320081	72320181	+	DNAJB12		x
chr10	72320743	72320843	+	DNAJB12		x
chr10	72322096	72322196	+	DNAJB12	x
chr10	72331095	72331267	+	DNAJB12	x	x
chr10	72331961	72332077	+	DNAJB12		x		x
chr10	72564754	72564854	+	MICU1		x
chr10	72688333	72688433	+	MCU	x
chr10	73247073	73247173	+	DNAJC9	x
chr10	73601608	73601749	+	USP54	x	x
chr10	73705638	73705738	+	AGAP5	x
chr10	73811772	73811872	+	NDST2	x
chr10	73811923	73812023	+	NDST2				x
chr10	73851020	73851120	+	CAMK2G		x
chr10	73887902	73888002	+	CAMK2G	x
chr10	73888658	73888758	+	CAMK2G		x
chr10	73899516	73899616	+	PLAU		x
chr10	73906860	73906997	+	PLAU	x	x	x
chr10	73932523	73932623	+	C10orf55		x
chr10	73932808	73932908	+	C10orf55	x
chr10	73953857	73953957	+	C10orf55		x
chr10	73956822	73956941	+	C10orf55	x	x
chr10	73997888	73997988	+	VCL		x
chr10	73999271	73999371	+	VCL	x
chr10	73999406	73999506	+	VCL		x
chr10	74058153	74058253	+	VCL		x
chr10	74118953	74119053	+	AP3M1		x
chr10	74176610	74176710	+	ADK		x
chr10	74176711	74176811	+	ADK	x
chr10	74190170	74190270	+	ADK		x
chr10	74190352	74190452	+	ADK	x
chr10	74347910	74348010	+	ADK					intron:ADK
chr10	75234272	75234372	+	COMTD1		x
chr10	75250986	75251097	+	COMTD1	x	x
chr10	75576364	75576464	+	MIR606					intergenic:AL589863.1-RP11-310J24.3
chr10	77393053	77393153	+	KCNMA1-AS3		x
chr10	77505349	77505449	+	KCNMA1	x
chr10	77513832	77514022	+	KCNMA1	x	x	x	x
chr10	77873935	77874035	+	DLG5			x
chr10	77949237	77949337	+	DLG5-AS1		x
chr10	78303211	78303311	+	LINC00595				x
chr10	79127228	79127365	+	ZMIZ1		x	x
chr10	79127701	79127801	+	ZMIZ1	x
chr10	79184243	79184413	+	ZMIZ1	x	x
chr10	79265087	79265187	+	PPIF	x
chr10	79266909	79267009	+	PPIF		x
chr10	79560301	79560401	+	SFTPA2		x
chr10	79610833	79610974	+	SFTPA1		x	x
chr10	80191684	80191784	+	ANXA11		x
chr10	80196441	80196541	+	ANXA11	x
chr10	80196592	80196692	+	ANXA11		x
chr10	80203703	80203803	+	ANXA11				x
chr10	80407794	80407894	+	FAM213A	x
chr10	80413673	80413773	+	FAM213A		x
chr10	80459243	80459423	+	TSPAN14	x	x	x	x
chr10	80460954	80461055	+	TSPAN14	x	x
chr10	80461131	80461308	+	TSPAN14			x	x
chr10	83089675	83089775	+	LOC105378397					intergenic:RNU6-478P-AL356140.1
chr10	83274109	83274209	+	LOC105378397		x
chr10	84269935	84270035	+	LINC00858		x
chr10	84308824	84308924	+	CCSER2		x
chr10	84310835	84310935	+	CCSER2		x
chr10	86400069	86400169	+	GRID1	x
chr10	86521924	86522024	+	WAPL	x
chr10	87618945	87619045	+	PAPSS2		x
chr10	88851733	88851833	+	ANKRD22		x
chr10	88880673	88880773	+	STAMBPL1	x
chr10	89275429	89275529	+	LIPA	x
chr10	89806731	89806831	+	LINC00865		x
chr10	89846301	89846424	+	LINC01374			x	x
chr10	91112496	91112596	+	NUDT9P1					intergenic:LINC00502-PCGF5
chr10	91590744	91590844	+	HECTD2-AS1			x
chr10	92593026	92593126	+	KIF11	x
chr10	92651006	92651106	+	HHEX	x
chr10	92892511	92892611	+	EXOC6		x
chr10	92972307	92972407	+	CYP26C1	x
chr10	93160936	93161036	+	CYP26A1		x
chr10	93335151	93335331	+	MYOF	x	x		x
chr10	93384134	93384234	+	MYOF		x
chr10	93445614	93445721	+	MYOF	x	x
chr10	93466034	93466175	+	MYOF	x	x
chr10	93466465	93466619	+	MYOF	x	x
chr10	93468668	93468802	+	MYOF			x	x
chr10	93566521	93566621	+	FFAR4		x
chr10	94165308	94165408	+	PLCE1-AS2		x
chr10	94402440	94402540	+	TBC1D12		x
chr10	95289746	95289846	+	PDLIM1		x
chr10	95308864	95309023	+	PDLIM1	x	x
chr10	95388518	95388618	+	SORBS1	x
chr10	95394413	95394513	+	SORBS1		x
chr10	95529084	95529184	+	SORBS1	x
chr10	96380995	96381163	+	OPALIN		x	x	x
chr10	96830779	96830888	+	LCOR			x	x
chr10	97446306	97446406	+	ZDHHC16	x
chr10	97498670	97498791	+	MMS19		x	x
chr10	97518366	97518466	+	UBTD1				x
chr10	97542164	97542416	+	ANKRD2	x	x	x	x
chr10	97543256	97543389	+	ANKRD2		x		x
chr10	97574757	97574857	+	ANKRD2		x
chr10	97596182	97596282	+	C10orf62	x
chr10	97687338	97687438	+	AVPI1		x
chr10	97718789	97718930	+	MARVELD1	x	x		x
chr10	97830247	97830347	+	LINC00866	x
chr10	97849275	97849375	+	LINC00866	x
chr10	97882602	97882702	+	GOLGA7B		x
chr10	97889770	97889927	+	GOLGA7B	x	x
chr10	98269600	98269700	+	LOXL4		x
chr10	99395293	99395393	+	GOT1		x
chr10	99927147	99927268	+	DNMBP-AS1	x	x
chr10	100371363	100371463	+	OLMALINC		x
chr10	101012814	101012914	+	LZTS2	x
chr10	101032798	101032898	+	SFXN3		x
chr10	101032924	101033024	+	SFXN3			x
chr10	101042986	101043086	+	SFXN3			x
chr10	101052328	101052428	+	KAZALD1		x
chr10	101066417	101066517	+	KAZALD1		x
chr10	101090015	101090115	+	KAZALD1		x
chr10	101095597	101095697	+	KAZALD1		x
chr10	101354168	101354268	+	BTRC	x
chr10	101777935	101778035	+	FGF8		x
chr10	101779960	101780060	+	FGF8		x
chr10	102065126	102065226	+	HPS6		x
chr10	102114935	102115035	+	LDB1		x
chr10	102115069	102115169	+	LDB1			x
chr10	102128065	102128165	+	PPRC1		x
chr10	102136885	102136985	+	PPRC1		x
chr10	102235693	102235793	+	PITX3		x
chr10	102310957	102311057	+	GBF1		x
chr10	102421026	102421126	+	PSD	x
chr10	102476764	102476864	+	MFSD13A		x
chr10	102605741	102605927	+	TRIM8	x	x
chr10	102629650	102629750	+	TRIM8	x
chr10	102629797	102629897	+	TRIM8		x
chr10	102646245	102646345	+	TRIM8		x
chr10	102856072	102856172	+	BORCS7-ASMT	x
chr10	103238933	103239073	+	RPEL1			x	x
chr10	103241379	103241479	+	RPEL1		x
chr10	103241756	103241856	+	RPEL1		x
chr10	103273188	103273288	+	INA		x
chr10	103451295	103451395	+	CALHM2		x
chr10	103479235	103479335	+	CALHM3		x
chr10	103504542	103504642	+	NEURL1		x
chr10	103745789	103745889	+	SH3PXD2A-AS1		x
chr10	103794550	103794650	+	SH3PXD2A-AS1		x
chr10	103908377	103908477	+	STN1		x
chr10	103918150	103918250	+	STN1		x
chr10	104121781	104121881	+	SFR1		x
chr10	110323678	110323778	+	SMNDC1				x
chr10	110326806	110326906	+	SMNDC1		x
chr10	110361414	110361514	+	SMNDC1		x
chr10	110408335	110408435	+	DUSP5			x
chr10	110414680	110414780	+	DUSP5	x
chr10	110414787	110414887	+	DUSP5		x
chr10	110529367	110529467	+	DUSP5		x
chr10	110536079	110536179	+	SMC3				x
chr10	110629844	110629944	+	RBM20		x
chr10	110918640	110918740	+	BBIP1		x
chr10	112375189	112375301	+	ACSL5	x	x
chr10	112455566	112455666	+	ZDHHC6				x
chr10	112949909	112950058	+	TCF7L2	x	x	x	x
chr10	113056812	113056947	+	SNORA87	x	x
chr10	113087640	113087740	+	TCF7L2	x
chr10	113569685	113569785	-	HABP2					intron:HABP2
chr10	113741058	113741158	+	PLEKHS1		x
chr10	113751222	113751322	+	PLEKHS1		x
chr10	113958660	113958760	+	ADRB1				x
chr10	114055475	114055575	+	ADRB1		x
chr10	114174346	114174446	+	CCDC186		x
chr10	114301307	114301407	+	VWA2		x
chr10	114320834	114320934	+	VWA2		x
chr10	114413169	114413269	+	AFAP1L2		x
chr10	114413573	114413709	+	AFAP1L2	x	x
chr10	114544459	114544559	+	ABLIM1	x
chr10	118755149	118755249	+	CACUL1	x
chr10	118835711	118835811	+	CACUL1	x
chr10	118835835	118835935	+	CACUL1		x
chr10	119253754	119253854	+	GRK5		x
chr10	119254136	119254236	+	GRK5		x
chr10	119271172	119271367	+	GRK5	x	x
chr10	119306029	119306195	+	MIR4681	x			x
chr10	119315392	119315492	+	MIR4681	x
chr10	119315633	119315733	+	MIR4681				x
chr10	119461687	119461787	+	RGS10		x
chr10	119466723	119466846	+	RGS10	x	x
chr10	119469522	119469622	+	RGS10		x
chr10	119516768	119516868	+	RGS10		x
chr10	119521913	119522013	+	RGS10		x
chr10	119654672	119654772	+	BAG3		x
chr10	119675627	119675727	+	BAG3			x
chr10	119680789	119680889	+	BAG3	x
chr10	119680919	119681019	+	BAG3		x
chr10	119682207	119682307	+	BAG3	x
chr10	119725871	119726019	+	INPP5F	x	x
chr10	121159020	121159120	+	WDR11-AS1		x
chr10	122063286	122063406	+	TACC2	x		x
chr10	122112682	122112782	+	TACC2		x
chr10	122127420	122127520	+	TACC2		x
chr10	123230357	123230457	+	BUB3		x
chr10	124049600	124049700	+	CHST15				x
chr10	124153086	124153186	+	CHST15				x
chr10	124153278	124153378	+	CHST15		x
chr10	124162999	124163099	+	CHST15				x
chr10	124212273	124212373	+	CHST15	x
chr10	124378978	124379078	+	OAT		x
chr10	124436551	124436651	+	NKX1-2				x
chr10	124481820	124481920	-	LHPP					intron:LHPP
chr10	124715552	124715652	-	FAM53B-AS1					intergenic:FAM53B-AS1-FAM53B
chr10	125121143	125121243	+	CTBP2		x
chr10	126902301	126902490	+	DOCK1	x	x
chr10	127012895	127012995	+	DOCK1			x
chr10	129462201	129462301	+	MGMT		x
chr10	131221032	131221132	+	TCERG1L					intron:TCERG1L
chr10	131903864	131903964	+	PPP2R2D		x
chr10	132408056	132408156	+	PWWP2B	x
chr10	132408484	132408584	+	PWWP2B		x
chr10	132419100	132419200	+	PWWP2B	x
chr10	132448425	132448525	+	C10orf91				x
chr10	132572126	132572226	+	INPP5A		x
chr10	133213296	133213396	-	UTF1					intron:KNDC1
chr10	133259263	133259363	+	MIR202HG	x
chr10	133278674	133278800	+	ADAM8	x	x
chr10	133309337	133309437	+	TUBGCP2	x
chr11	448416	448573	+	PTDSS2			x	x
chr11	705093	705199	+	EPS8L2		x	x
chr11	707070	707170	+	EPS8L2		x
chr11	762791	762891	+	GATD1		x
chr11	783604	783704	+	LOC171391	x
chr11	796387	796487	+	SLC25A22		x
chr11	1154298	1154398	+	MUC5AC				x
chr11	1548434	1548534	+	DUSP8		x
chr11	1829174	1829274	+	SYT8		x
chr11	1834297	1834398	+	SYT8	x	x
chr11	1881546	1881646	+	MIR7847					exon:LSP1
chr11	1944101	1944201	+	MRPL23	x
chr11	2093160	2093260	+	MIR483		x
chr11	2854609	2854709	-	KCNQ1-AS1					intergenic:KCNQ1-KCNQ1-AS1
chr11	2898945	2899045	+	SLC22A18		x
chr11	2904151	2904370	+	SLC22A18AS	x	x	x
chr11	2929869	2929969	+	PHLDA2		x
chr11	2940653	2940753	+	PHLDA2	x
chr11	2941307	2941407	+	PHLDA2		x
chr11	3058810	3058910	+	CARS				x
chr11	3797772	3797872	+	PGAP2	x
chr11	3797933	3798033	+	PGAP2		x
chr11	3808213	3808313	+	PGAP2	x
chr11	3841254	3841354	+	RHOG		x
chr11	6234904	6235004	+	FAM160A2			x
chr11	6390139	6390239	+	SMPD1		x
chr11	6390246	6390346	+	SMPD1	x
chr11	6683464	6683564	+	MRPL17		x
chr11	9137775	9137890	+	KRT8P41		x	x	x
chr11	9330958	9331058	+	TMEM41B	x
chr11	9363453	9363553	+	IPO7		x
chr11	9364214	9364314	+	IPO7	x
chr11	9573525	9573625	+	WEE1		x
chr11	9614233	9614333	+	WEE1		x
chr11	10309201	10309301	+	CAND1.11	x
chr11	10931701	10931801	+	ZBED5-AS1				x
chr11	11570090	11570190	+	GALNT18	x
chr11	11621967	11622067	+	GALNT18	x
chr11	11994003	11994103	+	DKK3		x
chr11	12044460	12044560	+	LINC02547		x
chr11	12175839	12175939	+	MIR6124				x
chr11	12183448	12183548	+	MIR6124		x
chr11	12248492	12248592	+	MICALCL		x
chr11	12287702	12287802	+	MICALCL	x
chr11	12287976	12288076	+	MICALCL			x
chr11	12697033	12697133	+	TEAD1		x
chr11	12802769	12802869	+	TEAD1		x
chr11	13169947	13170047	+	ARNTL				x
chr11	13216456	13216573	+	ARNTL	x	x	x
chr11	13534237	13534337	-	PTH					intergenic:PTH-FAR1
chr11	16728082	16728182	+	C11orf58					intergenic:RN7SL188P-C11orf58
chr11	16977260	16977360	+	PLEKHA7			x
chr11	17015266	17015366	+	PLEKHA7		x
chr11	18006577	18006677	+	SERGEF					exon:SERGEF/RP1-59M18.2
chr11	18383786	18383991	+	MIR3159	x	x		x
chr11	19442261	19442361	+	NAV2-AS5		x
chr11	19660224	19660351	+	NAV2	x	x		x
chr11	19674626	19674726	+	NAV2				x
chr11	19715387	19715487	+	LOC100126784	x
chr11	19723800	19723900	+	LOC100126784		x
chr11	19919429	19919529	+	NAV2		x
chr11	19919543	19919643	+	NAV2	x
chr11	20000622	20000722	+	NAV2		x
chr11	20112454	20112554	+	DBX1		x
chr11	20966086	20966186	+	NELL1					intergenic:NELL1-RNA5SP336
chr11	27215792	27215906	+	BBOX1-AS1	x	x
chr11	27273472	27273572	-	BBOX1-AS1					intergenic:BBOX1-AS1-CCDC34
chr11	32024338	32024438	+	LOC100506675					intergenic:PAUPAR-RP1-17K7.2
chr11	33692156	33692256	+	C11orf91		x
chr11	33722830	33722930	+	CD59		x
chr11	34205024	34205124	+	NAT10		x
chr11	34274912	34275012	+	ABTB2	x
chr11	34275013	34275113	+	ABTB2		x
chr11	34302502	34302602	+	ABTB2		x
chr11	34640383	34640483	+	EHF		x
chr11	35030727	35030834	+	MIR1343			x	x
chr11	36455906	36456006	+	TRAF6	x
chr11	37357061	37357161	+	LOC105376633					intergenic:AC087174.1-SNORA31
chr11	39232558	39232658	+	LINC01493					intergenic:LINC01493-RNU6-99P
chr11	43920883	43920983	+	ALKBH3-AS1		x
chr11	43956985	43957085	+	C11orf96					intergenic:RP11-613D13.8-RP11-613D13.4
chr11	44862380	44862480	+	TP53I11		x
chr11	44955162	44955267	+	TP53I11			x	x
chr11	44979136	44979282	+	LOC221122	x			x
chr11	46291720	46291820	+	CREB3L1				x
chr11	46379679	46379779	+	MDK	x
chr11	46557653	46557753	+	AMBRA1	x
chr11	46557755	46557855	+	AMBRA1		x
chr11	46617263	46617363	+	ATG13	x
chr11	46898909	46899009	+	LRP4		x
chr11	47216203	47216303	+	DDB2		x
chr11	47269709	47269809	+	MADD	x
chr11	47408247	47408347	+	SLC39A13				x
chr11	47416131	47416231	+	SLC39A13	x
chr11	47485220	47485320	+	CELF1	x
chr11	47917949	47918066	+	PTPRJ		x		x
chr11	47979572	47979672	+	PTPRJ	x
chr11	47993315	47993415	+	PTPRJ	x
chr11	47993655	47993755	+	PTPRJ			x
chr11	48052419	48052571	+	MIR3161	x	x
chr11	48055867	48055967	+	MIR3161		x
chr11	50079006	50079106	+	OR4C45		x
chr11	50080255	50080355	+	OR4C45		x
chr11	57278163	57278263	+	APLNR		x
chr11	57304352	57304452	+	TNKS1BP1		x
chr11	57311318	57311437	+	TNKS1BP1			x	x
chr11	57311491	57311613	+	TNKS1BP1	x	x
chr11	57322276	57322376	+	TNKS1BP1				x
chr11	57322697	57322813	+	TNKS1BP1	x			x
chr11	57477618	57477718	+	RTN4RL2		x
chr11	57530838	57530938	+	TIMM10		x
chr11	57657473	57657573	+	CLP1	x
chr11	57667891	57667991	+	ZDHHC5		x
chr11	57680651	57680751	+	ZDHHC5			x
chr11	57761799	57761899	+	CTNND1		x
chr11	57781690	57781790	+	CTNND1		x
chr11	57799414	57799514	+	CTNND1				x
chr11	57800736	57800836	+	CTNND1		x
chr11	57903709	57903809	+	OR9Q1		x
chr11	59174462	59174562	+	DTX4		x
chr11	59186270	59186370	+	DTX4				x
chr11	59186393	59186493	+	DTX4		x
chr11	59549178	59549278	+	OR4D9		x
chr11	59550367	59550479	+	OR4D9	x	x
chr11	59557476	59557576	+	MIR3162		x
chr11	59669147	59669247	+	PATL1		x
chr11	59787212	59787312	+	MRPL16		x
chr11	60306199	60306299	+	MS4A4A		x
chr11	60307904	60308004	+	MS4A6E	x
chr11	60915514	60915622	+	TMEM109	x		x
chr11	60926149	60926249	+	TMEM132A		x
chr11	60943220	60943320	+	SLC15A3	x
chr11	60986306	60986418	+	CD6		x	x
chr11	61129965	61130065	+	CD5	x
chr11	61161171	61161296	+	VPS37C	x		x	x
chr11	61297916	61298016	+	VWCE		x
chr11	61362056	61362156	+	TMEM138		x
chr11	61446351	61446451	+	SDHAF2		x
chr11	61599113	61599291	+	LOC101927495	x	x		x
chr11	61603377	61603477	+	RPLP0P2		x
chr11	61626922	61627022	+	RPLP0P2			x
chr11	61682415	61682551	+	DAGLA	x	x	x
chr11	61696107	61696217	+	DAGLA		x		x
chr11	61697204	61697304	+	DAGLA		x
chr11	61700015	61700115	+	DAGLA		x
chr11	61700294	61700496	+	DAGLA	x	x	x	x
chr11	61729063	61729163	+	MYRF	x
chr11	61730274	61730494	+	MYRF	x	x	x	x
chr11	61742572	61742818	+	MYRF	x	x	x	x
chr11	61747802	61747902	+	MYRF		x
chr11	61815393	61815493	+	MIR1908		x
chr11	61971876	61971976	+	FTH1		x
chr11	62012885	62012985	+	FTH1	x
chr11	62013834	62013934	+	FTH1			x
chr11	62497336	62497436	+	AHNAK		x
chr11	62508654	62508754	+	AHNAK		x
chr11	62545830	62545930	+	AHNAK		x
chr11	62553405	62553561	+	AHNAK			x	x
chr11	62553837	62553937	+	MIR3654			x
chr11	62556407	62556565	+	MIR3654	x	x		x
chr11	62560685	62560786	+	MIR3654	x			x
chr11	62573955	62574055	+	EEF1G		x
chr11	62622072	62622187	+	B3GAT3	x	x	x
chr11	62640875	62640975	+	GANAB		x
chr11	62754417	62754517	+	ZBTB3		x
chr11	62761504	62761604	+	POLR2G	x
chr11	62771528	62771628	+	TAF6L		x
chr11	62831981	62832081	+	STX5		x
chr11	62855970	62856094	+	SLC3A2			x	x
chr11	62880978	62881078	+	SLC3A2		x
chr11	63087903	63088003	+	SLC22A24					intron:SLC22A24
chr11	63670784	63670884	+	ATL3		x
chr11	63671580	63671680	+	ATL3	x
chr11	63681309	63681434	+	RTN3			x	x
chr11	63801155	63801272	+	SPINDOC			x	x
chr11	63803356	63803456	+	SPINDOC		x
chr11	63804342	63804442	+	SPINDOC		x
chr11	63872092	63872202	+	MARK2	x		x
chr11	63938625	63938744	+	NAA40		x		x
chr11	64094495	64094657	+	FLRT1	x	x
chr11	64166515	64166693	+	MACROD1		x	x	x
chr11	64181713	64181813	+	STIP1		x
chr11	64230318	64230418	+	DNAJC4		x
chr11	64240459	64240559	+	FKBP2		x
chr11	64240573	64240673	+	FKBP2	x
chr11	64241387	64241487	+	FKBP2				x
chr11	64241536	64241636	+	FKBP2		x
chr11	64245797	64245897	+	LOC105369340				x
chr11	64284723	64284825	+	GPR137			x	x
chr11	64286419	64286519	+	GPR137				x
chr11	64304457	64304613	+	ESRRA		x	x	x
chr11	64305249	64305349	+	ESRRA				x
chr11	64306083	64306183	+	ESRRA			x
chr11	64332005	64332105	+	CCDC88B		x
chr11	64335208	64335352	+	CCDC88B	x		x
chr11	64342601	64342701	+	MIR7155		x
chr11	64355258	64355358	+	RPS6KA4		x
chr11	64778634	64778734	+	SF1		x
chr11	64835399	64835555	+	CDC42BPG	x	x
chr11	64843342	64843442	+	CDC42BPG		x
chr11	64843463	64843563	+	CDC42BPG	x
chr11	64844744	64844844	+	CDC42BPG		x
chr11	64848805	64848905	+	CDC42BPG		x
chr11	64855089	64855189	+	CDC42BPG		x
chr11	64856742	64856842	+	CDC42BPG	x
chr11	64856881	64856999	+	CDC42BPG		x		x
chr11	64917129	64917229	+	ATG2A	x
chr11	64970868	64970973	+	MAJIN	x	x
chr11	65006942	65007042	+	ARL2		x
chr11	65027469	65027589	+	SNX15	x	x
chr11	65041167	65041278	+	SAC3D1	x	x
chr11	65062763	65062863	-	NAALADL1					intergenic:NAALADL1-CDCA5
chr11	65111857	65111957	+	TM7SF2		x
chr11	65112831	65112931	+	TM7SF2	x
chr11	65133374	65133518	+	SYVN1	x		x
chr11	65135262	65135362	+	SYVN1		x
chr11	65150889	65151082	+	SYVN1	x	x	x	x
chr11	65183458	65183558	+	LOC728975		x
chr11	65183585	65183685	+	LOC728975	x
chr11	65209124	65209224	+	SLC22A20P		x
chr11	65209993	65210093	+	SLC22A20P		x
chr11	65225036	65225178	+	SLC22A20P	x	x
chr11	65233157	65233354	+	SLC22A20P	x	x
chr11	65246656	65246756	+	POLA2		x
chr11	65308586	65308686	+	CDC42EP2				x
chr11	65314658	65314758	+	CDC42EP2		x
chr11	65316108	65316208	+	CDC42EP2		x
chr11	65317143	65317243	+	CDC42EP2	x
chr11	65317353	65317453	+	CDC42EP2		x
chr11	65371125	65371225	+	SLC25A45		x
chr11	65381888	65381988	+	SLC25A45				x
chr11	65382038	65382138	+	SLC25A45			x
chr11	65382205	65382364	+	SLC25A45	x	x
chr11	65382543	65382643	+	SLC25A45				x
chr11	65382719	65382819	+	SLC25A45	x
chr11	65382839	65382939	+	SLC25A45		x
chr11	65418941	65419196	+	NEAT1	x	x		x
chr11	65420039	65420139	+	NEAT1		x
chr11	65420144	65420255	+	NEAT1	x		x
chr11	65421343	65421487	+	NEAT1	x	x		x
chr11	65422260	65422360	+	NEAT1		x
chr11	65428269	65428369	+	NEAT1	x
chr11	65430047	65430147	+	NEAT1		x
chr11	65430180	65430293	+	NEAT1			x	x
chr11	65452399	65452499	+	MIR612		x
chr11	65455160	65455260	+	MIR612		x
chr11	65472112	65472249	+	MALAT1	x	x
chr11	65491903	65492057	+	MALAT1	x	x		x
chr11	65492940	65493040	+	MALAT1		x
chr11	65507086	65507186	+	TALAM1	x
chr11	65507989	65508089	+	TALAM1		x
chr11	65508330	65508430	+	TALAM1	x
chr11	65508471	65508571	+	TALAM1			x
chr11	65540920	65541041	+	SCYL1	x	x
chr11	65546612	65546849	+	LTBP3		x	x	x
chr11	65551144	65551315	+	LTBP3	x	x	x	x
chr11	65555837	65556082	+	LTBP3	x	x	x	x
chr11	65557231	65557331	+	LTBP3		x
chr11	65558238	65558338	+	LTBP3		x
chr11	65558356	65558456	+	LTBP3	x
chr11	65560061	65560330	+	LTBP3	x	x	x	x
chr11	65570193	65570311	+	SSSCA1-AS1	x			x
chr11	65574250	65574350	+	EHBP1L1		x
chr11	65574411	65574537	+	EHBP1L1			x	x
chr11	65574593	65574693	+	EHBP1L1		x
chr11	65575740	65575893	+	EHBP1L1		x	x	x
chr11	65577467	65577640	+	EHBP1L1	x	x	x	x
chr11	65614164	65614415	+	MAP3K11	x	x	x	x
chr11	65615375	65615475	+	PCNX3	x
chr11	65637945	65638045	+	SIPA1			x
chr11	65644084	65644184	+	SIPA1		x
chr11	65651723	65651866	+	MIR4489		x		x
chr11	65663066	65663242	+	RELA	x	x		x
chr11	65712377	65712477	+	KAT5			x
chr11	65712594	65712694	+	KAT5	x
chr11	65720619	65720719	+	RNASEH2C		x
chr11	65859639	65859739	+	MUS81	x
chr11	65860002	65860102	+	MUS81		x
chr11	65860494	65860594	+	MUS81			x
chr11	65873558	65873658	+	EFEMP2		x
chr11	65873670	65873770	+	EFEMP2				x
chr11	65888579	65888679	+	FIBP		x
chr11	65888722	65888822	+	FIBP				x
chr11	65890321	65890421	+	CCDC85B		x
chr11	65890431	65890531	+	CCDC85B			x
chr11	65891812	65891912	+	CCDC85B			x
chr11	65900512	65900648	+	FOSL1	x	x		x
chr11	65903097	65903197	+	FOSL1	x
chr11	65911591	65911691	+	C11orf68	x
chr11	65915352	65915452	+	C11orf68	x
chr11	65915512	65915612	+	C11orf68				x
chr11	65915738	65915838	+	C11orf68		x
chr11	65961505	65961605	+	SART1	x
chr11	66011335	66011435	+	CST6		x
chr11	66013107	66013207	+	CST6		x
chr11	66021135	66021335	+	CATSPER1	x	x		x
chr11	66052035	66052182	+	SF3B2		x	x	x
chr11	66107200	66107343	+	PACS1	x	x
chr11	66113351	66113451	+	PACS1		x
chr11	66289462	66289570	+	YIF1A	x	x
chr11	66312148	66312248	+	CD248		x
chr11	66312543	66312643	+	CD248		x
chr11	66312870	66313009	+	CD248	x	x
chr11	66348171	66348314	+	LOC102724064	x	x
chr11	66454403	66454566	+	PELI3	x	x
chr11	66467423	66467523	+	PELI3					intron:PELI3
chr11	66479728	66479828	+	DPP3	x
chr11	66480533	66480633	+	LOC101928069			x
chr11	66592843	66592943	+	CCDC87		x
chr11	66616242	66616342	+	RBM14	x
chr11	66616344	66616444	+	RBM14		x
chr11	66616871	66616971	+	RBM14-RBM4		x
chr11	66677826	66677926	+	RBM4B		x
chr11	66678130	66678230	+	RBM4B	x
chr11	66718770	66718870	+	SPTBN2				x
chr11	66720254	66720354	+	SPTBN2		x
chr11	66720425	66720573	+	SPTBN2	x			x
chr11	66743378	66743533	+	C11orf80	x	x	x	x
chr11	66744514	66744614	+	C11orf80			x
chr11	66747675	66747870	+	C11orf80	x	x
chr11	66749117	66749217	+	C11orf80	x
chr11	66789638	66789738	+	C11orf80	x
chr11	66856254	66856354	+	LRFN4		x
chr11	66880824	66880924	+	LRFN4	x
chr11	66880974	66881074	+	LRFN4		x
chr11	66883810	66883910	+	PC	x
chr11	66892180	66892385	+	PC	x	x	x	x
chr11	66904192	66904385	+	PC	x	x	x	x
chr11	66950282	66950423	+	PC	x	x	x
chr11	66969880	66969980	+	C11orf86		x
chr11	66970828	66970928	+	C11orf86			x
chr11	66970935	66971123	+	C11orf86	x	x
chr11	66975076	66975176	+	C11orf86				x
chr11	66982135	66982235	+	C11orf86	x
chr11	67022460	67022560	+	SYT12	x
chr11	67033059	67033159	+	SYT12		x
chr11	67033887	67033987	+	SYT12	x
chr11	67055304	67055470	+	RHOD		x	x	x
chr11	67062702	67062802	+	RHOD		x
chr11	67078377	67078521	+	RHOD	x	x	x	x
chr11	67082213	67082313	+	RHOD		x
chr11	67239877	67240022	+	KDM2A	x	x	x	x
chr11	67241111	67241211	+	KDM2A		x
chr11	67248613	67248713	+	KDM2A		x
chr11	67267788	67267888	+	GRK2	x
chr11	67303449	67303551	+	SSH3	x			x
chr11	67312775	67313012	+	LOC100130987	x	x		x
chr11	67346225	67346354	+	POLD4	x	x
chr11	67351366	67351466	+	POLD4		x
chr11	67354655	67354755	+	POLD4			x
chr11	67354788	67354888	+	POLD4				x
chr11	67357047	67357147	+	POLD4				x
chr11	67357205	67357305	+	POLD4		x
chr11	67373839	67373939	+	CLCF1	x
chr11	67374044	67374144	+	CLCF1				x
chr11	67374196	67374296	+	CLCF1		x
chr11	67374451	67374551	+	CLCF1	x
chr11	67374621	67374721	+	CLCF1			x
chr11	67374977	67375077	+	CLCF1	x
chr11	67377479	67377579	+	CLCF1		x
chr11	67377619	67377768	+	CLCF1	x			x
chr11	67379608	67379763	+	CLCF1	x			x
chr11	67379784	67379884	+	CLCF1		x
chr11	67380870	67381077	+	CLCF1	x	x	x	x
chr11	67401880	67401980	+	PPP1CA		x
chr11	67421309	67421449	+	CARNS1		x	x
chr11	67464005	67464105	+	TMEM134		x
chr11	67464517	67464617	+	TMEM134	x
chr11	67464798	67464898	+	TMEM134			x
chr11	67468199	67468299	+	TMEM134		x
chr11	67505468	67505583	+	PITPNM1			x	x
chr11	67505836	67505965	+	PITPNM1	x			x
chr11	67506200	67506330	+	PITPNM1	x		x
chr11	67582734	67582834	+	GSTP1		x
chr11	67614128	67614228	+	DOC2GP		x
chr11	67629472	67629572	+	NUDT8		x
chr11	67630476	67630576	+	NUDT8			x
chr11	67674790	67674890	+	ALDH3B2		x
chr11	67788554	67788654	+	FAM86C2P	x
chr11	67805801	67805901	+	FAM86C2P		x
chr11	67978947	67979047	+	UNC93B1		x
chr11	68010091	68010220	+	ALDH3B1		x	x
chr11	68010225	68010377	+	ALDH3B1	x			x
chr11	68010659	68010759	+	ALDH3B1			x
chr11	68010931	68011031	+	ALDH3B1		x
chr11	68013310	68013516	+	ALDH3B1	x	x	x	x
chr11	68014473	68014651	+	ALDH3B1	x	x		x
chr11	68014870	68014970	+	ALDH3B1		x
chr11	68028138	68028329	+	NDUFS8	x	x		x
chr11	68030620	68030720	+	NDUFS8		x
chr11	68038941	68039041	+	TCIRG1		x
chr11	68049447	68049547	-	MIR6753					intron:TCIRG1
chr11	68099847	68099947	+	CHKA				x
chr11	68123106	68123206	+	CHKA		x
chr11	68131070	68131245	+	CHKA	x	x
chr11	68142069	68142169	+	CHKA		x
chr11	68146215	68146321	+	CHKA	x			x
chr11	68147087	68147267	+	CHKA	x	x
chr11	68148918	68149018	+	CHKA		x
chr11	68150187	68150370	+	CHKA	x	x
chr11	68297851	68297951	+	LRP5				x
chr11	68302813	68302968	+	LRP5	x	x		x
chr11	68316856	68317081	+	LRP5	x	x	x	x
chr11	68342613	68342776	+	LRP5	x	x
chr11	68354516	68354625	+	LRP5		x		x
chr11	68379325	68379425	+	LRP5		x
chr11	68380503	68380658	+	LRP5	x	x		x
chr11	68437588	68437688	+			x
chr11	68581599	68581699	+	GAL		x
chr11	68839371	68839471	+	CPT1A		x
chr11	68843769	68843869	+	CPT1A				x
chr11	68843904	68844092	+	CPT1A		x	x
chr11	69008979	69009079	+	MRGPRF-AS1		x
chr11	69040728	69040828	+	TPCN2		x
chr11	69044369	69044469	+	TPCN2				x
chr11	69075593	69075693	+	MIR3164		x
chr11	69080494	69080594	+	MIR3164		x
chr11	69122748	69122995	+	MIR3164	x	x	x	x
chr11	69172954	69173054	+	LOC338694		x
chr11	69274441	69274541	+	MYEOV				x
chr11	69274606	69274731	+	MYEOV		x	x
chr11	69278271	69278371	+	MYEOV		x
chr11	69281174	69281274	+	MYEOV			x
chr11	69293915	69294015	+	MYEOV		x
chr11	69297406	69297517	+	MYEOV	x	x	x
chr11	69298576	69298676	+	MYEOV		x
chr11	69301692	69301792	+	MYEOV		x
chr11	69301955	69302107	+	MYEOV	x			x
chr11	69302245	69302345	+	MYEOV		x
chr11	69368781	69368881	+	LOC102724265		x
chr11	69442144	69442244	+	LOC102724265		x
chr11	69442282	69442382	+	LOC102724265	x
chr11	69541734	69541834	+	LINC01488	x
chr11	69541910	69542010	+	LINC01488		x
chr11	69640830	69640930	+	CCND1	x
chr11	69654950	69655050	+	CCND1		x
chr11	69825190	69825290	+	FGF3		x
chr11	69914604	69914704	+	FGF3		x
chr11	69914784	69914884	+	FGF3	x
chr11	69915051	69915151	+	FGF3				x
chr11	69915479	69915579	+	FGF3		x
chr11	69948660	69948760	+	LOC101928443		x
chr11	69949519	69949678	+	LOC101928443	x	x
chr11	70068050	70068161	+	LOC101928443	x	x
chr11	70080934	70081034	+	ANO1	x	x
chr11	70159696	70159796	+	FADD		x
chr11	70233559	70233820	+	FADD	x	x	x	x
chr11	70243960	70244158	+	PPFIA1	x	x
chr11	70244229	70244369	+	PPFIA1			x	x
chr11	70398255	70398355	+	CTTN		x
chr11	70399793	70399969	+	CTTN	x	x		x
chr11	70482404	70482545	+	CTTN	x	x
chr11	70483048	70483148	+	CTTN			x
chr11	71253050	71253150	+	SHANK2		x
chr11	71299460	71299560	+	SHANK2		x
chr11	71794483	71794583	+	FAM86C1	x
chr11	72040895	72041039	+	LOC100128494	x		x	x
chr11	72070036	72070158	+	MIR3165	x	x		x
chr11	72080666	72080800	+	NUMA1		x	x
chr11	72103261	72103361	+	LAMTOR1		x
chr11	72112110	72112210	+	ANAPC15		x
chr11	72192017	72192117	+	FOLR1		x
chr11	72223862	72223962	+	INPPL1		x
chr11	72354537	72354637	+	CLPB				x
chr11	72643587	72643687	+	PDE2A				x
chr11	72681411	72681511	+	PDE2A	x
chr11	72722354	72722454	+	ARAP1		x
chr11	72736590	72736741	+	ARAP1	x	x	x	x
chr11	72741413	72741588	+	ARAP1	x	x		x
[truncated: 8,926 more rows]
